# Supplementary material for: Network Pharmacology, Molecular Docking, and In Vitro Insights into the Potential of Mitragyna speciosa for Alzheimer’s Disease
Source: Int J Mol Sci. 2024 Dec 8;25(23):13201. doi: 10.3390/ijms252313201 (PMC11642099; doi:10.3390/ijms252313201)
Supplement: Supplementary file 1 [file ijms-25-13201-s001.zip]

Archive with 7 entries (7 files):
- Figure S1.The distribution of MS and AD overlapping genes.pdf
- Table S1.List of predicted target genes of selected Mitragyna speciosa compounds.xlsx
- Table S2. Targets associated with Alzheimer’s disease.xlsx
- Table S3. Human protein-protein interactions of 60 predicted targets from STRING database.xlsx
- Table S4. Topological parameters of 60 targets.xlsx
- Table S5. The results of the KEGG pathway enrichment.xlsx
- Table S6. Selected hub genes with their relevant compounds and associated pathways related to AD.xlsx
