# Supplementary material for: Network Pharmacology, Molecular Docking, and In Vitro Insights into the Potential of Mitragyna speciosa for Alzheimer’s Disease
Source: Int J Mol Sci. 2024 Dec 8;25(23):13201. doi: 10.3390/ijms252313201 (PMC11642099; doi:10.3390/ijms252313201)
Supplement: Supplementary file 1 [file ijms-25-13201-s001.zip › Table S2. Targets associated with Alzheimer’s disease.xlsx]

## Sheet: Sheet1
Table S2: Targets associated with Alzheimer’s disease
Gene Symbol	Description	Category	Uniprot ID	Gifts	GC Id	Relevance score
APP	Amyloid Beta Precursor Protein	Protein Coding	P05067	63	GC21M025880	202.064
PSEN1	Presenilin 1	Protein Coding	P49768	66	GC14P073136	156.136
APOE	Apolipoprotein E	Protein Coding	P02649	63	GC19P123244	154.964
PKHD1	PKHD1 Ciliary IPT Domain Containing Fibrocystin/Polyductin	Protein Coding	P08F94	51	GC06M097451	149.222
NPC1	NPC Intracellular Cholesterol Transporter 1	Protein Coding	O15118	62	GC18M023506	124.672
MAPT	Microtubule Associated Protein Tau	Protein Coding	P10636	63	GC17P045894	116.732
GAA	Alpha Glucosidase	Protein Coding	P10253	64	GC17P080101	115.527
PKD1	Polycystin 1, Transient Receptor Potential Channel Interacting	Protein Coding	P98161	58	GC16M025585	114.015
PSEN2	Presenilin 2	Protein Coding	P49810	62	GC01P226870	113.712
AGL	Amylo-Alpha-1, 6-Glucosidase, 4-Alpha-Glucanotransferase	Protein Coding	P35573	58	GC01P099850	108.892
SQSTM1	Sequestosome 1	Protein Coding	Q13501	62	GC05P179806	102.315
ATP7B	ATPase Copper Transporting Beta	Protein Coding	P35670	61	GC13M051930	100.26
GBA1	Glucosylceramidase Beta 1	Protein Coding	P04062	63	GC01M163977	99.6826
SNCA	Synuclein Alpha	Protein Coding	P37840	64	GC04M089724	99.3012
LRRK2	Leucine Rich Repeat Kinase 2	Protein Coding	Q5S007	62	GC12P040196	95.4403
VCP	Valosin Containing Protein	Protein Coding	P55072	62	GC09M035298	94.9579
PRNP	Prion Protein (Kanno Blood Group)	Protein Coding	F7VJQ1	61	GC20P004686	94.3916
LMNA	Lamin A/C	Protein Coding	P02545	62	GC01P156082	91.8649
GLA	Galactosidase Alpha	Protein Coding	P06280	63	GC0XM101393	91.5386
DYNC1H1	Dynein Cytoplasmic 1 Heavy Chain 1	Protein Coding	Q14204	58	GC14P116947	90.1445
TNF	Tumor Necrosis Factor	Protein Coding	P01375	65	GC06P144764	89.2519
GBE1	1,4-Alpha-Glucan Branching Enzyme 1	Protein Coding	Q04446	56	GC03M081489	88.3069
VWF	Von Willebrand Factor	Protein Coding	P04275	60	GC12M030626	87.0383
HEXA	Hexosaminidase Subunit Alpha	Protein Coding	P06865	60	GC15M072340	85.425
ACE	Angiotensin I Converting Enzyme	Protein Coding	P12821	64	GC17P063477	84.434
PRKN	Parkin RBR E3 Ubiquitin Protein Ligase	Protein Coding	O60260	62	GC06M161348	83.24
NOD2	Nucleotide Binding Oligomerization Domain Containing 2	Protein Coding	Q9HC29	60	GC16P050693	81.7365
NEFL	Neurofilament Light Chain	Protein Coding	P07196	58	GC08M024950	81.573
PINK1	PTEN Induced Kinase 1	Protein Coding	Q9BXM7	59	GC01P051861	79.8325
LOC106627981	GBA Recombination Region	Functional Element		11	GC01P155233	77.9577
MFN2	Mitofusin 2	Protein Coding	O95140	61	GC01P011980	77.6999
SMPD1	Sphingomyelin Phosphodiesterase 1	Protein Coding	P17405	62	GC11P006390	77.5367
NOS3	Nitric Oxide Synthase 3	Protein Coding	P29474	63	GC07P159858	76.865
MPZ	Myelin Protein Zero	Protein Coding	P25189	55	GC01M164188	76.4836
GALC	Galactosylceramidase	Protein Coding	P54803	58	GC14M087837	76.1758
SLC17A5	Solute Carrier Family 17 Member 5	Protein Coding	Q9NRA2	58	GC06M073593	75.1814
SH3TC2	SH3 Domain And Tetratricopeptide Repeats 2	Protein Coding	Q8TF17	51	GC05M148923	74.3954
AARS1	Alanyl-TRNA Synthetase 1	Protein Coding	P49588	56	GC16M073536	72.0454
G6PC1	Glucose-6-Phosphatase Catalytic Subunit 1	Protein Coding	P35575	56	GC17P124441	71.6707
PKD2	Polycystin 2, Transient Receptor Potential Cation Channel	Protein Coding	Q13563	60	GC04P088007	70.9047
HFE	Homeostatic Iron Regulator	Protein Coding	Q30201	58	GC06P026087	70.0986
MPO	Myeloperoxidase	Protein Coding	P05164	66	GC17M058269	69.8234
PARK7	Parkinsonism Associated Deglycase	Protein Coding	Q99497	60	GC01P050925	69.1827
HEXB	Hexosaminidase Subunit Beta	Protein Coding	P07686	60	GC05P074640	68.5596
SORL1	Sortilin Related Receptor 1	Protein Coding	Q92673	58	GC11P121452	68.4958
PYGM	Glycogen Phosphorylase, Muscle Associated	Protein Coding	P11217	59	GC11M064746	68.2941
GFAP	Glial Fibrillary Acidic Protein	Protein Coding	P14136	61	GC17M085348	67.781
PSAP	Prosaposin	Protein Coding	P07602	61	GC10M071816	67.5954
TERT	Telomerase Reverse Transcriptase	Protein Coding	O14746	64	GC05M001253	67.3577
IL6	Interleukin 6	Protein Coding	P05231	64	GC07P022725	67.2587
GRN	Granulin Precursor	Protein Coding	P28799	60	GC17P044345	67.1028
BDNF-AS	BDNF Antisense RNA	RNA Gene		31	GC11P027466	66.4958
KIF1B	Kinesin Family Member 1B	Protein Coding	O60333	56	GC01P010210	66.2683
DNM2	Dynamin 2	Protein Coding	P50570	63	GC19P010718	66.1713
CYP27A1	Cytochrome P450 Family 27 Subfamily A Member 1	Protein Coding	Q02318	59	GC02P218781	65.5641
TARDBP	TAR DNA Binding Protein	Protein Coding	Q13148	60	GC01P051196	65.3338
TREM2	Triggering Receptor Expressed On Myeloid Cells 2	Protein Coding	Q9NZC2	57	GC06M097308	65.2284
IL10	Interleukin 10	Protein Coding	P22301	60	GC01M206767	65.1466
COL1A1	Collagen Type I Alpha 1 Chain	Protein Coding	P02452	63	GC17M085601	65.1407
GDAP1	Ganglioside Induced Differentiation Associated Protein 1	Protein Coding	Q8TB36	56	GC08P074315	64.888
MT-ND1	Mitochondrially Encoded NADH:Ubiquinone Oxidoreductase Core Subunit 1	Protein Coding	P03886	45	GCMTP003309	64.7091
NPC2	NPC Intracellular Cholesterol Transporter 2	Protein Coding	P61916	56	GC14M074476	64.6559
FIG4	FIG4 Phosphoinositide 5-Phosphatase	Protein Coding	Q92562	56	GC06P145779	64.4053
RET	Ret Proto-Oncogene	Protein Coding	P07949	67	GC10P044766	64.3752
ABCA7	ATP Binding Cassette Subfamily A Member 7	Protein Coding	Q8IZY2	58	GC19P121826	64.3564
ATP7A	ATPase Copper Transporting Alpha	Protein Coding	Q04656	58	GC0XP078188	64.3149
NAGLU	N-Acetyl-Alpha-Glucosaminidase	Protein Coding	P54802	56	GC17P123062	64.1601
ABCA4	ATP Binding Cassette Subfamily A Member 4	Protein Coding	P78363	57	GC01M093992	63.7497
BACE1	Beta-Secretase 1	Protein Coding	P56817	60	GC11M117285	61.8479
TGFB1	Transforming Growth Factor Beta 1	Protein Coding	P01137	66	GC19M041301	61.3016
INF2	Inverted Formin 2	Protein Coding	Q27J81	53	GC14P116977	60.8818
SPG11	SPG11 Vesicle Trafficking Associated, Spatacsin	Protein Coding	Q96JI7	52	GC15M044946	60.7403
POLG	DNA Polymerase Gamma, Catalytic Subunit	Protein Coding	P54098	60	GC15M152330	60.1256
ABCA1	ATP Binding Cassette Subfamily A Member 1	Protein Coding	O95477	62	GC09M104781	60.0923
PIK3CA	Phosphatidylinositol-4,5-Bisphosphate 3-Kinase Catalytic Subunit Alpha	Protein Coding	P42336	66	GC03P179148	59.7202
CYBB	Cytochrome B-245 Beta Chain	Protein Coding	P04839	62	GC0XP037780	59.583
GARS1	Glycyl-TRNA Synthetase 1	Protein Coding	P41250	58	GC07P030580	59.4655
PMP22	Peripheral Myelin Protein 22	Protein Coding	Q01453	55	GC17M015229	59.3982
EGR2	Early Growth Response 2	Protein Coding	P11161	58	GC10M062811	57.8759
SYNJ1	Synaptojanin 1	Protein Coding	O43426	58	GC21M032628	57.5103
BCKDHB	Branched Chain Keto Acid Dehydrogenase E1 Subunit Beta	Protein Coding	P21953	55	GC06P080106	57.2515
UCHL1	Ubiquitin C-Terminal Hydrolase L1	Protein Coding	P09936	66	GC04P041256	56.9856
CSF1R	Colony Stimulating Factor 1 Receptor	Protein Coding	P07333	65	GC05M150053	56.9581
BCKDHA	Branched Chain Keto Acid Dehydrogenase E1 Subunit Alpha	Protein Coding	P12694	56	GC19P123113	56.8373
NDRG1	N-Myc Downstream Regulated 1	Protein Coding	Q92597	58	GC08M133237	56.072
SLC2A1	Solute Carrier Family 2 Member 1	Protein Coding	P11166	66	GC01M042925	55.5273
PLAU	Plasminogen Activator, Urokinase	Protein Coding	P00749	64	GC10P073909	55.1017
SLC37A4	Solute Carrier Family 37 Member 4	Protein Coding	O43826	54	GC11M130172	55.0219
GJB1	Gap Junction Protein Beta 1	Protein Coding	P08034	60	GC0XP071212	54.7547
DBT	Dihydrolipoamide Branched Chain Transacylase E2	Protein Coding	P11182	55	GC01M100186	54.6967
PRKAG2	Protein Kinase AMP-Activated Non-Catalytic Subunit Gamma 2	Protein Coding	Q9UGJ0	62	GC07M151556	54.5627
PLEKHG5	Pleckstrin Homology And RhoGEF Domain Containing G5	Protein Coding	O94827	53	GC01M015173	54.4672
MED25	Mediator Complex Subunit 25	Protein Coding	Q71SY5	52	GC19P123445	53.8296
PLA2G6	Phospholipase A2 Group VI	Protein Coding	O60733	59	GC22M080968	53.162
DNAJC6	DnaJ Heat Shock Protein Family (Hsp40) Member C6	Protein Coding	O75061	56	GC01P065248	52.57
LRP5	LDL Receptor Related Protein 5	Protein Coding	O75197	62	GC11P068298	52.4968
IL1B	Interleukin 1 Beta	Protein Coding	P01584	60	GC02M112829	52.4691
FUS	FUS RNA Binding Protein	Protein Coding	P35637	58	GC16P031180	52.2951
MME	Membrane Metalloendopeptidase	Protein Coding	P08473	63	GC03P155024	52.0363
STXBP2	Syntaxin Binding Protein 2	Protein Coding	Q15833	57	GC19P122131	51.8586
NOTCH1	Notch Receptor 1	Protein Coding	P46531	66	GC09M138850	51.6849
CEP290	Centrosomal Protein 290	Protein Coding	O15078	53	GC12M088049	51.6109
HSPB1	Heat Shock Protein Family B (Small) Member 1	Protein Coding	P04792	64	GC07P076302	51.6097
MTHFR	Methylenetetrahydrofolate Reductase	Protein Coding	P42898	61	GC01M011785	51.4389
COL1A2	Collagen Type I Alpha 2 Chain	Protein Coding	P08123	60	GC07P094394	51.2962
TRPV4	Transient Receptor Potential Cation Channel Subfamily V Member 4	Protein Coding	Q9HBA0	60	GC12M109783	51.0737
BSCL2	BSCL2 Lipid Droplet Biogenesis Associated, Seipin	Protein Coding	Q96G97	55	GC11M128857	50.9475
INS	Insulin	Protein Coding	P01308	60	GC11M002159	50.8288
TP53	Tumor Protein P53	Protein Coding	P04637	66	GC17M007661	50.7974
PFKM	Phosphofructokinase, Muscle	Protein Coding	P08237	61	GC12P048105	50.736
A2M	Alpha-2-Macroglobulin	Protein Coding	P01023	59	GC12M009067	50.6545
ENG	Endoglin	Protein Coding	P17813	60	GC09M128107	50.4953
ASPA	Aspartoacylase	Protein Coding	P45381	55	GC17P003472	50.4217
LRSAM1	Leucine Rich Repeat And Sterile Alpha Motif Containing 1	Protein Coding	Q6UWE0	52	GC09P127451	50.231
GYS1	Glycogen Synthase 1	Protein Coding	P13807	62	GC19M097165	50.0266
FBXO7	F-Box Protein 7	Protein Coding	Q9Y3I1	56	GC22P032474	49.7199
BDNF	Brain Derived Neurotrophic Factor	Protein Coding	P23560	63	GC11M027654	49.5641
NCF2	Neutrophil Cytosolic Factor 2	Protein Coding	P19878	60	GC01M186050	49.4144
MTMR2	Myotubularin Related Protein 2	Protein Coding	Q13614	57	GC11M129656	49.2897
SERPINA1	Serpin Family A Member 1	Protein Coding	P01009	62	GC14M094376	49.2332
CHMP2B	Charged Multivesicular Body Protein 2B	Protein Coding	Q9UQN3	56	GC03P087227	48.858
CYBA	Cytochrome B-245 Alpha Chain	Protein Coding	P13498	59	GC16M088643	48.7926
COL4A1	Collagen Type IV Alpha 1 Chain	Protein Coding	P02462	60	GC13M110148	48.6758
LIPA	Lipase A, Lysosomal Acid Type	Protein Coding	P38571	61	GC10M089213	48.1313
ATP13A2	ATPase Cation Transporting 13A2	Protein Coding	Q9NQ11	56	GC01M016985	48.1101
VPS35	VPS35 Retromer Complex Component	Protein Coding	Q96QK1	55	GC16M047331	48.0079
TTR	Transthyretin	Protein Coding	P02766	61	GC18P031557	48.0046
LAMP2	Lysosomal Associated Membrane Protein 2	Protein Coding	P13473	58	GC0XM120426	47.9596
SLC6A3	Solute Carrier Family 6 Member 3	Protein Coding	Q01959	64	GC05M001392	47.9499
NOTCH3	Notch Receptor 3	Protein Coding	Q9UM47	64	GC19M015159	47.6586
TOMM40	Translocase Of Outer Mitochondrial Membrane 40	Protein Coding	O96008	52	GC19P044890	47.6129
PHKA2	Phosphorylase Kinase Regulatory Subunit Alpha 2	Protein Coding	P46019	56	GC0XM018892	46.8471
AR	Androgen Receptor	Protein Coding	P10275	64	GC0XP067544	46.7764
ELP1	Elongator Acetyltransferase Complex Subunit 1	Protein Coding	O95163	56	GC09M111724	46.7745
CTSD	Cathepsin D	Protein Coding	P07339	66	GC11M001752	46.4909
ARSA	Arylsulfatase A	Protein Coding	P15289	60	GC22M050622	46.4874
TBK1	TANK Binding Kinase 1	Protein Coding	Q9UHD2	62	GC12P064451	46.419
CDKN2B-AS1	CDKN2B Antisense RNA 1	RNA Gene		33	GC09P021994	46.3785
CTLA4	Cytotoxic T-Lymphocyte Associated Protein 4	Protein Coding	P16410	61	GC02P204076	46.2753
MIR146A	MicroRNA 146a	RNA Gene		31	GC05P160485	46.0802
TH	Tyrosine Hydroxylase	Protein Coding	P07101	63	GC11M002163	46.0672
ADAM17	ADAM Metallopeptidase Domain 17	Protein Coding	P78536	64	GC02M009488	45.9564
HLA-DRB1	Major Histocompatibility Complex, Class II, DR Beta 1	Protein Coding	P01911	59	GC06M097159	45.7389
DCTN1	Dynactin Subunit 1	Protein Coding	Q14203	59	GC02M074361	45.671
MIR29A	MicroRNA 29a	RNA Gene		31	GC07M130876	45.4563
HTT	Huntingtin	Protein Coding	P42858	56	GC04P003041	44.8425
CHCHD10	Coiled-Coil-Helix-Coiled-Coil-Helix Domain Containing 10	Protein Coding	Q8WYQ3	52	GC22M023765	44.8314
GNE	Glucosamine (UDP-N-Acetyl)-2-Epimerase/N-Acetylmannosamine Kinase	Protein Coding	Q9Y223	55	GC09M036214	44.6875
IFNG	Interferon Gamma	Protein Coding	P01579	63	GC12M068154	44.6789
IL10RA	Interleukin 10 Receptor Subunit Alpha	Protein Coding	Q13651	58	GC11P118000	44.6229
UMOD	Uromodulin	Protein Coding	P07911	55	GC16M026264	44.4027
ACHE	Acetylcholinesterase (Yt Blood Group)	Protein Coding	P22303	60	GC07M100889	44.3345
HTRA2	HtrA Serine Peptidase 2	Protein Coding	O43464	59	GC02P074529	44.2778
SOD1	Superoxide Dismutase 1	Protein Coding	P00441	66	GC21P031659	44.233
CTNNB1	Catenin Beta 1	Protein Coding	P35222	66	GC03P041194	44.1239
ABCD1	ATP Binding Cassette Subfamily D Member 1	Protein Coding	P33897	59	GC0XP153724	44.1193
SETX	Senataxin	Protein Coding	Q7Z333	54	GC09M132261	43.9631
RYR1	Ryanodine Receptor 1	Protein Coding	P21817	61	GC19P122999	43.9266
FAS	Fas Cell Surface Death Receptor	Protein Coding	P25445	64	GC10P112626	43.8732
SLC19A3	Solute Carrier Family 19 Member 3	Protein Coding	Q9BZV2	58	GC02M227685	43.6488
VHL	Von Hippel-Lindau Tumor Suppressor	Protein Coding	P40337	60	GC03P022792	43.5891
HBB	Hemoglobin Subunit Beta	Protein Coding	P68871	58	GC11M012709	43.1118
PTEN	Phosphatase And Tensin Homolog	Protein Coding	P60484	65	GC10P112611	42.9348
LITAF	Lipopolysaccharide Induced TNF Factor	Protein Coding	Q99732	56	GC16M011547	42.8918
ITCH	Itchy E3 Ubiquitin Protein Ligase	Protein Coding	Q96J02	60	GC20P034363	42.7702
LMNB1	Lamin B1	Protein Coding	P20700	59	GC05P126776	42.7429
LRP1	LDL Receptor Related Protein 1	Protein Coding	Q07954	61	GC12P057128	42.7158
YARS1	Tyrosyl-TRNA Synthetase 1	Protein Coding	P54577	56	GC01M032776	42.6954
ITM2B	Integral Membrane Protein 2B	Protein Coding	Q9Y287	56	GC13P048233	42.6052
MIR34A	MicroRNA 34a	RNA Gene		32	GC01M015281	42.585
STAT3	Signal Transducer And Activator Of Transcription 3	Protein Coding	P40763	67	GC17M042313	42.4549
PANK2	Pantothenate Kinase 2	Protein Coding	Q9BZ23	58	GC20P008991	42.4034
CLCN5	Chloride Voltage-Gated Channel 5	Protein Coding	P51795	57	GC0XP049922	42.349
SURF1	SURF1 Cytochrome C Oxidase Assembly Factor	Protein Coding	Q15526	54	GC09M133351	42.1967
CBS	Cystathionine Beta-Synthase	Protein Coding	P35520	64	GC21M043053	41.8457
TFG	Trafficking From ER To Golgi Regulator	Protein Coding	Q92734	56	GC03P100709	41.766
ADAM10	ADAM Metallopeptidase Domain 10	Protein Coding	O14672	67	GC15M058588	41.7639
POMGNT1	Protein O-Linked Mannose N-Acetylglucosaminyltransferase 1 (Beta 1,2-)	Protein Coding	Q8WZA1	57	GC01M046188	41.6828
TRIM2	Tripartite Motif Containing 2	Protein Coding	Q9C040	52	GC04P153152	41.4597
IL1A	Interleukin 1 Alpha	Protein Coding	P01583	58	GC02M112773	41.3217
IL10RB	Interleukin 10 Receptor Subunit Beta	Protein Coding	Q08334	57	GC21P033266	41.1039
CHAT	Choline O-Acetyltransferase	Protein Coding	P28329	62	GC10P049609	41.0175
SIGMAR1	Sigma Non-Opioid Intracellular Receptor 1	Protein Coding	Q99720	59	GC09M034634	40.9982
ATP2A2	ATPase Sarcoplasmic/Endoplasmic Reticulum Ca2+ Transporting 2	Protein Coding	P16615	64	GC12P110280	40.9268
HFE-AS1	HFE Antisense RNA 1	RNA Gene		18	GC06M026085	40.9236
TLR4	Toll Like Receptor 4	Protein Coding	O00206	64	GC09P117704	40.7262
HSD17B10	Hydroxysteroid 17-Beta Dehydrogenase 10	Protein Coding	Q99714	60	GC0XM053431	40.7149
TPP1	Tripeptidyl Peptidase 1	Protein Coding	O14773	58	GC11M012790	40.6587
PPT1	Palmitoyl-Protein Thioesterase 1	Protein Coding	P50897	59	GC01M040213	40.5941
CRP	C-Reactive Protein	Protein Coding	P02741	59	GC01M164127	40.5424
HLA-DQB1	Major Histocompatibility Complex, Class II, DQ Beta 1	Protein Coding	P01920	55	GC06M097169	40.5007
F8	Coagulation Factor VIII	Protein Coding	P00451	60	GC0XM154835	40.2099
RAB7A	RAB7A, Member RAS Oncogene Family	Protein Coding	P51149	62	GC03P140013	40.1284
GATA3	GATA Binding Protein 3	Protein Coding	P23771	63	GC10P008045	40.126
LDLR	Low Density Lipoprotein Receptor	Protein Coding	P01130	64	GC19P122311	40.083
COMT	Catechol-O-Methyltransferase	Protein Coding	P21964	64	GC22P019941	39.9436
MT-ATP6	Mitochondrially Encoded ATP Synthase Membrane Subunit 6	Protein Coding	P00846	43	GCMTP008531	39.9386
PHKB	Phosphorylase Kinase Regulatory Subunit Beta	Protein Coding	Q93100	56	GC16P097065	39.8019
PYGL	Glycogen Phosphorylase L	Protein Coding	P06737	59	GC14M050857	39.7384
MIR320A	MicroRNA 320a	RNA Gene		31	GC08M022339	39.611
COPA	COPI Coat Complex Subunit Alpha	Protein Coding	P53621	55	GC01M160288	39.5049
ATP2A1	ATPase Sarcoplasmic/Endoplasmic Reticulum Ca2+ Transporting 1	Protein Coding	O14983	61	GC16P096575	39.4894
MIR22	MicroRNA 22	RNA Gene		31	GC17M001713	39.3367
EIF4G1	Eukaryotic Translation Initiation Factor 4 Gamma 1	Protein Coding	Q04637	60	GC03P184314	39.2652
BLMH	Bleomycin Hydrolase	Protein Coding	Q13867	57	GC17M030248	39.2438
PNPLA2	Patatin Like Phospholipase Domain Containing 2	Protein Coding	Q96AD5	58	GC11P012273	39.2102
PLD3	Phospholipase D Family Member 3	Protein Coding	Q8IV08	54	GC19P040348	39.0875
CLU	Clusterin	Protein Coding	P10909	60	GC08M027596	38.8667
JUP	Junction Plakoglobin	Protein Coding	P14923	62	GC17M041754	38.803
MIR210	MicroRNA 210	RNA Gene		30	GC11M012505	38.7984
APOA1	Apolipoprotein A1	Protein Coding	P02647	63	GC11M116835	38.7488
GDNF	Glial Cell Derived Neurotrophic Factor	Protein Coding	P39905	63	GC05M037812	38.6299
PLP1	Proteolipid Protein 1	Protein Coding	P60201	56	GC0XP103773	38.5411
TNFRSF11B	TNF Receptor Superfamily Member 11b	Protein Coding	O00300	60	GC08M118923	38.5282
NHLRC1	NHL Repeat Containing E3 Ubiquitin Protein Ligase 1	Protein Coding	Q6VVB1	52	GC06M018120	38.488
ALS2	Alsin Rho Guanine Nucleotide Exchange Factor ALS2	Protein Coding	Q96Q42	56	GC02M201701	38.4325
AKT1	AKT Serine/Threonine Kinase 1	Protein Coding	P31749	66	GC14M104769	38.427
H19	H19 Imprinted Maternally Expressed Transcript	RNA Gene		36	GC11M001995	38.4051
GSK3B	Glycogen Synthase Kinase 3 Beta	Protein Coding	P49841	64	GC03M119821	38.3892
GCH1	GTP Cyclohydrolase 1	Protein Coding	P30793	59	GC14M054842	38.3373
PON1	Paraoxonase 1	Protein Coding	P27169	60	GC07M095297	38.3028
CFH	Complement Factor H	Protein Coding	P08603	60	GC01P196621	38.2171
MIR15A	MicroRNA 15a	RNA Gene		25	GC13M050049	38.1531
TNFRSF11A	TNF Receptor Superfamily Member 11a	Protein Coding	Q9Y6Q6	60	GC18P062325	38.0563
GATA1	GATA Binding Protein 1	Protein Coding	P15976	60	GC0XP048786	38.0136
EGFR	Epidermal Growth Factor Receptor	Protein Coding	P00533	68	GC07P055019	37.9614
TYROBP	Transmembrane Immune Signaling Adaptor TYROBP	Protein Coding	O43914	56	GC19M035904	37.9562
TNFRSF1A	TNF Receptor Superfamily Member 1A	Protein Coding	P19438	63	GC12M006328	37.922
CARD11	Caspase Recruitment Domain Family Member 11	Protein Coding	Q9BXL7	60	GC07M002906	37.7781
APOB	Apolipoprotein B	Protein Coding	P04114	59	GC02M020956	37.7734
NFKB1	Nuclear Factor Kappa B Subunit 1	Protein Coding	P19838	66	GC04P102501	37.688
HNRNPA2B1	Heterogeneous Nuclear Ribonucleoprotein A2/B1	Protein Coding	P22626	59	GC07M026174	37.5538
LPL	Lipoprotein Lipase	Protein Coding	P06858	63	GC08P019901	37.5169
TSC2	TSC Complex Subunit 2	Protein Coding	P49815	64	GC16P095809	37.5157
ATP1A3	ATPase Na+/K+ Transporting Subunit Alpha 3	Protein Coding	P13637	61	GC19M041966	37.3978
HSPB8	Heat Shock Protein Family B (Small) Member 8	Protein Coding	Q9UJY1	58	GC12P119173	37.3771
PHKG2	Phosphorylase Kinase Catalytic Subunit Gamma 2	Protein Coding	P15735	59	GC16P096744	37.3587
APBB1	Amyloid Beta Precursor Protein Binding Family B Member 1	Protein Coding	O00213	55	GC11M012775	37.2589
MMP9	Matrix Metallopeptidase 9	Protein Coding	P14780	66	GC20P046008	37.1863
HRAS	HRas Proto-Oncogene, GTPase	Protein Coding	P01112	65	GC11M012501	37.1829
MIR106B	MicroRNA 106b	RNA Gene		31	GC07M105744	37.1019
EDNRB	Endothelin Receptor Type B	Protein Coding	P24530	63	GC13M077895	37.0704
ANG	Angiogenin	Protein Coding	P03950	58	GC14P047774	37.0275
MMACHC	Metabolism Of Cobalamin Associated C	Protein Coding	Q9Y4U1	55	GC01P045500	36.9373
ENO3	Enolase 3	Protein Coding	P13929	60	GC17P004948	36.9166
JAG1	Jagged Canonical Notch Ligand 1	Protein Coding	P78504	63	GC20M010637	36.8598
BRAF	B-Raf Proto-Oncogene, Serine/Threonine Kinase	Protein Coding	P15056	67	GC07M140778	36.7358
EPM2A	EPM2A Glucan Phosphatase, Laforin	Protein Coding	B3EWF7	54	GC06M145382	36.7204
TOR1A	Torsin Family 1 Member A	Protein Coding	O14656	59	GC09M129812	36.6954
CST3	Cystatin C	Protein Coding	P01034	56	GC20M023970	36.6252
KRAS	KRAS Proto-Oncogene, GTPase	Protein Coding	P01116	66	GC12M031027	36.6068
PRKCSH	PRKCSH Beta Subunit Of Glucosidase II	Protein Coding	P14314	56	GC19P011435	36.5917
NGF	Nerve Growth Factor	Protein Coding	P01138	64	GC01M115285	36.5519
PINK1-AS	PINK1 Antisense RNA	RNA Gene		24	GC01M020642	36.4593
GANAB	Glucosidase II Alpha Subunit	Protein Coding	Q14697	58	GC11M128851	36.4514
PHYH	Phytanoyl-CoA 2-Hydroxylase	Protein Coding	O14832	57	GC10M013277	36.375
CFTR	CF Transmembrane Conductance Regulator	Protein Coding	P13569	66	GC07P117287	36.1072
ATXN3	Ataxin 3	Protein Coding	P54252	59	GC14M120874	36.1047
MTOR	Mechanistic Target Of Rapamycin Kinase	Protein Coding	P42345	68	GC01M011106	36.0635
UBQLN2	Ubiquilin 2	Protein Coding	Q9UHD9	55	GC0XP056563	36.0594
FBN1	Fibrillin 1	Protein Coding	P35555	60	GC15M048408	36.0583
NCF4	Neutrophil Cytosolic Factor 4	Protein Coding	Q15080	61	GC22P036860	36.024
				geneNcbiID	geneEnsemblIDs	numDiseasesAssociatedToGene	geneDSI	evidenceIndexGDA	genePLI	numVariantsAssociatedToGene	numberPmidsWithChemsIncludedInEvidence	numberChemsIncludedInEvidence	pathwayNames	geneDPI	proteinClass	numGenesDisease	scoreGDA
PSEN1	presenilin 1	protein-coding	P49768,A0A024R6A3,A0A0S2Z4D2	5663	ENSG00000080815	48	0.44	0.93696	0.99951	277	2	2	Developmental Biology,Extracellular matrix organization,Signal Transduction,Disease,Immune System	0.92	Enzyme	209	1
APP	amyloid beta precursor protein	protein-coding	A0A140VJC8,E9PG40,B4DGD0,B4DJT9,A0A0A0MRG2,P05067	351	ENSG00000142192	58	0.38	0.949521	0.99999	135	6	5	Hemostasis,Extracellular matrix organization,Signal Transduction,Disease,Immune System,Metabolism of proteins,Vesicle-mediated transport,Protein localization	0.92	Enzyme modulator	209	1
APOE	apolipoprotein E	protein-coding	P02649,A0A0S2Z3D5	348	ENSG00000130203	101	0.33	0.879007	0.00025529	33	0	0	Metabolism,Signal Transduction,Transport of small molecules,Metabolism of proteins,Vesicle-mediated transport,Gene expression (Transcription),Sensory Perception	0.92		209	1
ACHE	acetylcholinesterase (Yt blood group)	protein-coding	P22303	43	ENSG00000087085	26	0.42	0.953526	0.81104	3	0	0	Neuronal System,Metabolism,Metabolism of proteins	0.88	Enzyme	209	1
TREM2	triggering receptor expressed on myeloid cells 2	protein-coding	Q5TCX1,Q9NZC2	54209	ENSG00000095970	10	0.46	0.959079	6.5751e-07	36	0	0	Developmental Biology,Immune System	0.92		209	1
PSEN2	presenilin 2	protein-coding	P49810	5664	ENSG00000143801	12	0.48	0.913978	3.9026e-07	86	0	0	Developmental Biology,Signal Transduction,Disease	0.83	Enzyme	209	1
GRN	granulin precursor	protein-coding	P28799	2896	ENSG00000030582	29	0.4	0.921569	0.041507	217	0	0	Immune System	0.88		209	1
TNF	tumor necrosis factor	protein-coding	P01375,Q5STB3	7124	ENSG00000232810	308	0.23	0.899543	0.85687	9	0	0	Developmental Biology,Signal Transduction,Immune System	0.92	Signaling	209	1
BDNF	brain derived neurotrophic factor	protein-coding	A0A0E3SU01,P23560	627	ENSG00000176697	54	0.32	0.9202	0.99974	31	0	0	Signal Transduction,Gene expression (Transcription)	0.92	Signaling	209	1
MAPT	microtubule associated protein tau	protein-coding	P10636,B3KTM0	4137	ENSG00000186868	46	0.35	0.944606	2.127e-05	145	0	0	Neuronal System,Immune System,Programmed Cell Death	0.96		209	1
IGF1	insulin like growth factor 1	protein-coding	Q13429,P05019,Q5U743,Q59GC5	3479	ENSG00000017427	66	0.28	0.929204	0.75878	118	0	0	Hemostasis,Signal Transduction,Metabolism of proteins	0.92		209	1
BCHE	butyrylcholinesterase	protein-coding	P06276	590	ENSG00000114200	45	0.42	0.947464	6.2149e-16	114	0	0	Neuronal System,Metabolism,Metabolism of proteins,Drug ADME	0.92		209	1
IL1B	interleukin 1 beta	protein-coding	P01584	3553	ENSG00000125538	162	0.27	0.877301	0.48761	4	0	0	Disease,Immune System,Programmed Cell Death	0.92		209	1
GSK3B	glycogen synthase kinase 3 beta	protein-coding	P49841,Q6FI27	2932	ENSG00000082701	37	0.38	0.951872	0.89836	10	0	0	Developmental Biology,Signal Transduction,Cell Cycle,Disease,Gene expression (Transcription),Cellular responses to stimuli	0.92	Kinase	209	1
BACE1	beta-secretase 1	protein-coding	B7Z3Z4,P56817,B7Z3K2,Q5W9H2	23621	ENSG00000186318	2	0.53	0.958395	0.75815	2	0	0	Metabolism of proteins	0.83	Enzyme	209	1
VEGFA	vascular endothelial growth factor A	protein-coding	A2A2V4,P15692,A0A0Y0IMM4	7422	ENSG00000112715	107	0.25	0.868421	0.1881	6	0	0	Hemostasis,Signal Transduction,Disease,Immune System,Gene expression (Transcription),Cellular responses to stimuli	0.92	Signaling	209	0.95
CLU	clusterin	protein-coding	P10909	1191	ENSG00000120885	29	0.39	0.911877	0.00056844	11	0	0	Hemostasis,Immune System	0.88		209	0.95
MAOB	monoamine oxidase B	protein-coding	P27338,B7Z242	4129	ENSG00000069535	20	0.49	0.978723		1	0	0	Metabolism	0.88		209	0.95
ACE	angiotensin I converting enzyme	protein-coding	P12821,B4DKH4	1636	ENSG00000159640	125	0.31	0.870056	5.7955e-32	158	0	0	Metabolism of proteins	0.92	Enzyme	209	0.95
CYP46A1	cytochrome P450 family 46 subfamily A member 1	protein-coding	Q9Y6A2	10858	ENSG00000036530	2	0.61	0.864407	0.97633	6	0	0	Metabolism	0.67	Enzyme	209	0.95
CSF1R	colony stimulating factor 1 receptor	protein-coding	P07333	1436	ENSG00000182578	29	0.34	0.89357	0.97417	130	0	0	Immune System,Gene expression (Transcription)	0.92	Kinase	209	0.95
SORL1	sortilin related receptor 1	protein-coding	Q92673	6653	ENSG00000137642	11	0.55	0.970238	6.658e-08	9	0	0	Metabolism of proteins	0.79	Transporter	209	0.95
PPARG	peroxisome proliferator activated receptor gamma	protein-coding	A0A494C1F9,D2KUA6,P37231,E9PFV2,E9PFX5	5468	ENSG00000132170	77	0.33	0.865546	0.21172	99	0	0	Developmental Biology,Metabolism,Signal Transduction,Metabolism of proteins,Gene expression (Transcription)	0.92	Nuclear receptor	209	0.95
NOS3	nitric oxide synthase 3	protein-coding	P29474,A0S0A6	4846	ENSG00000164867	125	0.36	0.916667	2.4053e-25	13	0	0	Hemostasis,Metabolism,Signal Transduction,Immune System	0.96		209	0.95
PLAU	plasminogen activator, urokinase	protein-coding	P00749,B4DNJ4,Q59GZ8	5328	ENSG00000122861	67	0.38	0.894737	2.1468e-07	29	0	0	Hemostasis,Immune System	0.83	Enzyme	209	0.9
APOC1	apolipoprotein C1	protein-coding	P02654	341	ENSG00000130208	4	0.52	0.970588	0.11905	21	0	0	Signal Transduction,Transport of small molecules	0.75		209	0.9
SNCA	synuclein alpha	protein-coding	P37840,H6UYS5	6622	ENSG00000145335	31	0.32	0.930233	0.79656	89	0	0	Immune System,Metabolism of proteins	0.92	Transporter	209	0.9
GRIN2B	glutamate ionotropic receptor NMDA type subunit 2B	protein-coding	A0A8D9PHB2,Q13224	2904	ENSG00000273079	51	0.42	0.904348	1	353	0	0	Neuronal System,Developmental Biology,Signal Transduction,Gene expression (Transcription)	0.92	Ion channel	209	0.9
INS	insulin	protein-coding	P01308,I3WAC9	3630	ENSG00000254647	96	0.25	0.946043	0.019763	62	0	0	Developmental Biology,Metabolism,Signal Transduction,Metabolism of proteins,Vesicle-mediated transport,Gene expression (Transcription)	0.96		209	0.9
ABCA7	ATP binding cassette subfamily A member 7	protein-coding	Q8IZY2,B3KUJ3	10347	ENSG00000064687	6	0.58	0.972477	6.7681e-103	27	0	0	Transport of small molecules	0.67	Transporter	209	0.9
PICALM	phosphatidylinositol binding clathrin assembly protein	protein-coding	Q13492	8301	ENSG00000073921	4	0.56	0.943548	0.74462	6	0	0	Signal Transduction,Vesicle-mediated transport	0.75	Transporter	209	0.9
AGER	advanced glycosylation end-product specific receptor	protein-coding	B4DNX3,A0A1U9X785,Q15109	177	ENSG00000204305	46	0.39	0.980952	2.5887e-14	9	0	0	Immune System	0.88	Receptor	209	0.9
CD33	CD33 molecule	protein-coding	P20138,Q546G0	945	ENSG00000105383	2	0.5	0.986667	1.2195e-07	3	0	0	Immune System	0.71	Receptor	209	0.9
BIN1	bridging integrator 1	protein-coding	O00499,B7Z6Y2,Q9BTH3,B7Z2Z2	274	ENSG00000136717	8	0.52	0.931034	1.3372e-11	233	0	0	Vesicle-mediated transport	0.88		209	0.9
HFE	homeostatic iron regulator	protein-coding	F8W7W8,B4DV50,Q30201	3077	ENSG00000010704	74	0.42	0.892857	9.9398e-10	92	0	0	Transport of small molecules	0.88		209	0.9
EIF2S1	eukaryotic translation initiation factor 2 subunit alpha	protein-coding	P05198,Q53XC0	1965	ENSG00000134001	7	0.52	0.9375	0.99981	0	1	1	Immune System,Transport of small molecules,Metabolism of proteins,Cellular responses to stimuli	0.83	Nucleic acid binding	209	0.85
MPO	myeloperoxidase	protein-coding	P05164	4353	ENSG00000005381	55	0.36	0.846154	3.2783e-16	18	0	0	Immune System	0.92	Enzyme	209	0.85
ESR1	estrogen receptor 1	protein-coding	H0Y4W6,P03372,A0A125SXW3,A8KAF4,G4XH65,Q9UBT1	2099	ENSG00000091831	74	0.3	0.868132	0.99791	246	0	0	Signal Transduction,Disease,Metabolism of proteins,Gene expression (Transcription)	0.92	Nuclear receptor	209	0.85
NCSTN	nicastrin	protein-coding	A0A8V8TPQ8,A0A8V8TPR8,B4DR82,Q92542	23385	ENSG00000162736	5	0.6	0.878788	1	11	0	0	Developmental Biology,Extracellular matrix organization,Signal Transduction,Disease,Immune System,Metabolism of proteins	0.63		209	0.85
MME	membrane metalloendopeptidase	protein-coding	P08473	4311	ENSG00000196549	29	0.35	0.913043	1.9574e-15	48	0	0	Immune System,Metabolism of proteins,Muscle contraction	0.92	Enzyme	209	0.85
NECTIN2	nectin cell adhesion molecule 2	protein-coding	Q92692	5819	ENSG00000130202	19	0.54	0.96875	0.014296	56	0	0	Cell-Cell communication,Immune System	0.79		209	0.85
PRNP	prion protein (Kanno blood group)	protein-coding	F7VJQ1,P04156,Q53YK7	5621	ENSG00000171867	29	0.4	0.87234	0.00032079	74	0	0	Developmental Biology,Protein localization	0.88		209	0.85
ENO1	enolase 1	protein-coding	A0A024R4F1,P06733	2023	ENSG00000074800	23	0.46	0.923077	9.131e-08	1	0	0	Metabolism,Disease	0.88	Enzyme	209	0.85
SOD2	superoxide dismutase 2	protein-coding	A0A384NL29,G5E9P6,Q96AM7,Q9UG59,P04179	6648	ENSG00000291237	192	0.35	0.769231	0.032187	5	0	0	Disease,Immune System,Organelle biogenesis and maintenance,Gene expression (Transcription),Cellular responses to stimuli	0.96	Enzyme	209	0.85
A2M	alpha-2-macroglobulin	protein-coding	P01023	2	ENSG00000175899	19	0.47	0.75	9.1331e-20	2	0	0	Hemostasis,Extracellular matrix organization,Transport of small molecules	0.88	Enzyme modulator	209	0.85
CYP2D6	cytochrome P450 family 2 subfamily D member 6	protein-coding	P10635,C1ID52,Q5Y7H2	1565	ENSG00000100197	45	0.42	0.809524	7.7866e-23	9	0	0	Metabolism,Drug ADME	0.96		209	0.85
F2	coagulation factor II, thrombin	protein-coding	P00734	2147	ENSG00000180210	65	0.33	1		71	0	0	Hemostasis,Signal Transduction,Disease,Immune System,Metabolism of proteins	0.92		209	0.85
IL2	interleukin 2	protein-coding	Q0GK43,P60568	3558	ENSG00000109471	82	0.3	0.941176	0.84704	3	0	0	Signal Transduction,Immune System,Gene expression (Transcription)	0.92		209	0.85
NTF3	neurotrophin 3	protein-coding	P20783	4908	ENSG00000185652	15	0.47	0.866667	0.96535	4	0	0	Signal Transduction	0.88	Signaling	209	0.85
EPHA1	EPH receptor A1	protein-coding	P21709	2041	ENSG00000146904	3	0.52	1	7.1149e-26	5	0	0	Developmental Biology	0.83	Kinase	209	0.8
CHAT	choline O-acetyltransferase	protein-coding	Q6LEN6,P28329,Q6LEN5	1103	ENSG00000070748	32	0.49	0.891089	9.5799e-17	250	0	0	Neuronal System,Metabolism	0.88	Enzyme	209	0.8
INPP5D	inositol polyphosphate-5-phosphatase D	protein-coding	Q92835	3635	ENSG00000168918	3	0.54	0.931034	1	14	0	0	Hemostasis,Metabolism,Immune System	0.83		209	0.8
WWOX	WW domain containing oxidoreductase	protein-coding	Q9NZC7,A0A411HBC7	51741	ENSG00000186153	43	0.45	1	2.9926e-33	391	0	0	Signal Transduction,Gene expression (Transcription)	0.83	Enzyme	209	0.8
PTK2B	protein tyrosine kinase 2 beta	protein-coding	Q14289	2185	ENSG00000120899	8	0.42	1	4.2332e-05	14	0	0	Cell-Cell communication,Signal Transduction,Immune System	0.88	Kinase	209	0.8
CD2AP	CD2 associated protein	protein-coding	Q9Y5K6	23607	ENSG00000198087	6	0.47	1	9.6593e-06	104	0	0	Cell-Cell communication	0.88		209	0.8
TOMM40	translocase of outer mitochondrial membrane 40	protein-coding	O96008	10452	ENSG00000130204	7	0.53	0.885965	0.99571	30	0	0	Protein localization,Autophagy	0.83	Transporter	209	0.8
ABI3	ABI family member 3	protein-coding	Q9P2A4	51225	ENSG00000108798	1	0.69	0.933333	2.6177e-07	3	0	0		0.63	Enzyme modulator	209	0.8
PLCG2	phospholipase C gamma 2	protein-coding	P16885	5336	ENSG00000197943	8	0.54	1	0.99864	377	0	0	Hemostasis,Metabolism,Signal Transduction,Disease,Immune System	0.79	Enzyme	209	0.8
CDK5	cyclin dependent kinase 5	protein-coding	A0A0S2Z355,A0A090N7W4,Q00535	1020	ENSG00000164885	6	0.47	0.973333	0.55415	1	0	0	Hemostasis,Developmental Biology,Signal Transduction,Disease,Gene expression (Transcription)	0.92	Kinase	209	0.8
IDE	insulin degrading enzyme	protein-coding	B3KSB8,A0A7I2V2P6,A0A3B3ISG5,P14735	3416	ENSG00000119912	3	0.58	0.95082	0.075489	4	0	0	Signal Transduction,Metabolism of proteins,Protein localization	0.79	Enzyme	209	0.8
IGFBP3	insulin like growth factor binding protein 3	protein-coding	B3KPF0,P17936	3486	ENSG00000146674	20	0.38	0.909091	0.060792	6	0	0	Metabolism of proteins,Gene expression (Transcription)	0.88	Enzyme modulator	209	0.8
S100B	S100 calcium binding protein B	protein-coding	A0A0S2Z4C5,P04271	6285	ENSG00000160307	30	0.39	0.96875	0.05819	0	0	0	Signal Transduction,Immune System	0.92	Calcium-binding protein	209	0.8
TTR	transthyretin	protein-coding	E9KL36,P02766	7276	ENSG00000118271	34	0.38	0.855263	0.012905	161	0	0	Metabolism,Extracellular matrix organization,Disease,Immune System,Metabolism of proteins,Sensory Perception	0.88	Transporter	209	0.8
IL1A	interleukin 1 alpha	protein-coding	P01583	3552	ENSG00000115008	71	0.32	0.855072	0.060574	1	0	0	Disease,Immune System,Programmed Cell Death,Cellular responses to stimuli	0.92		209	0.8
HTR6	5-hydroxytryptamine receptor 6	protein-coding	P50406	3362	ENSG00000158748	6	0.59	0.979167	5.4724e-06	1	0	0	Signal Transduction	0.63	G-protein coupled receptor	209	0.8
ICAM1	intercellular adhesion molecule 1	protein-coding	P05362,A0A384MEK5	3383	ENSG00000090339	61	0.33	0.8	1.834e-06	7	0	0	Extracellular matrix organization,Immune System	0.92		209	0.8
ADAM17	ADAM metallopeptidase domain 17	protein-coding	B2RNB2,P78536	6868	ENSG00000151694	8	0.43	0.882353	0.09836	168	0	0	Extracellular matrix organization,Signal Transduction,Disease,Immune System	0.88		209	0.8
GCG	glucagon	protein-coding	P01275	2641	ENSG00000115263	32	0.35	0.986111	0.13736	0	0	0	Metabolism,Signal Transduction,Metabolism of proteins	0.92		209	0.8
UCHL1	ubiquitin C-terminal hydrolase L1	protein-coding	V9HW74,P09936	7345	ENSG00000154277	13	0.43	0.869565	0.99978	26	0	0	Metabolism of proteins	0.88	Enzyme	209	0.8
LEP	leptin	protein-coding	A4D0Y8,P41159	3952	ENSG00000174697	59	0.31	0.94382	0.0070036	66	0	0	Developmental Biology,Signal Transduction,Metabolism of proteins	0.92		209	0.8
TLR4	toll like receptor 4	protein-coding	O00206	7099	ENSG00000136869	87	0.32	0.871795	0.00040578	4	0	0	Disease,Immune System,Programmed Cell Death,Cellular responses to stimuli	0.92		209	0.8
IL4	interleukin 4	protein-coding	Q5FC01,P05112,D4HNR6	3565	ENSG00000113520	54	0.32	0.954545	0.33956	1	0	0	Immune System	0.96		209	0.8
FYN	FYN proto-oncogene, Src family tyrosine kinase	protein-coding	P06241	2534	ENSG00000010810	14	0.49	0.894737	1	13	0	0	Hemostasis,Developmental Biology,Cell-Cell communication,Signal Transduction,Disease,Immune System	0.92	Kinase	209	0.8
IL10	interleukin 10	protein-coding	P22301,Q6FGW4	3586	ENSG00000136634	126	0.27	0.851852	0.48334	37	0	0	Disease,Immune System	0.92		209	0.8
BACE2	beta-secretase 2	protein-coding	Q9Y5Z0	25825	ENSG00000182240	1	0.61	0.833333	0.72583	8	0	0		0.71	Enzyme	209	0.75
DPYSL2	dihydropyrimidinase like 2	protein-coding	Q16555,A0A1C7CYX9,Q59GB4	1808	ENSG00000092964	10	0.55	0.969697	1	10	0	0	Developmental Biology	0.75	Enzyme	209	0.75
ABCA1	ATP binding cassette subfamily A member 1	protein-coding	B7XCW9,B2RUU2,O95477	19	ENSG00000165029	30	0.44	0.861538	2.0444e-12	281	0	0	Metabolism,Signal Transduction,Disease,Transport of small molecules	0.88	Transporter	209	0.75
MTHFR	methylenetetrahydrofolate reductase	protein-coding	P42898,Q8IU67,Q59GJ6	4524	ENSG00000177000	214	0.34	0.767442	1.0185e-11	213	0	0	Metabolism	0.88		209	0.75
ARC	activity regulated cytoskeleton associated protein	protein-coding	Q7LC44	23237	ENSG00000198576	5	0.57	0.9	0.00081263	0	0	0	Signal Transduction	0.88		209	0.75
FAS	Fas cell surface death receptor	protein-coding	K9J972,P25445,Q59FU8	355	ENSG00000026103	64	0.33	0.85	0.99961	161	0	0	Signal Transduction,Programmed Cell Death,Gene expression (Transcription)	0.88		209	0.75
TF	transferrin	protein-coding	Q06AH7,P02787,A0PJA6	7018	ENSG00000091513	38	0.37	0.836735		68	0	0	Hemostasis,Transport of small molecules,Metabolism of proteins,Vesicle-mediated transport	0.92		209	0.75
LDLR	low density lipoprotein receptor	protein-coding	P01130	3949	ENSG00000130164	40	0.41	0.9375	1.1561e-30	1914	0	0	Metabolism,Transport of small molecules,Vesicle-mediated transport,Sensory Perception	0.88		209	0.75
ADAM10	ADAM metallopeptidase domain 10	protein-coding	O14672	102	ENSG00000137845	11	0.49	0.946667	1	17	0	0	Developmental Biology,Extracellular matrix organization,Signal Transduction,Disease,Immune System,Metabolism of proteins	0.88		209	0.75
EPO	erythropoietin	protein-coding	G9JKG7,P01588	2056	ENSG00000130427	78	0.34	0.954545	0.02674	9	0	0	Signal Transduction,Cellular responses to stimuli	0.92		209	0.75
VSNL1	visinin like 1	protein-coding	P62760	7447	ENSG00000163032	2	0.6	0.892857	0.91699	3	0	0		0.5		209	0.75
ESR2	estrogen receptor 2	protein-coding	Q92731,F1D8N3,Q0PTK2,A0A348FV93,Q7LCB3	2100	ENSG00000140009	49	0.37	0.916667	5.8401e-10	15	0	0	Signal Transduction,Disease,Gene expression (Transcription)	0.92	Nuclear receptor	209	0.75
MIR146A	microRNA 146a	ncRNA		406938	ENSG00000283733	14	0.4	1		1	1	1		0.88		209	0.75
DHCR24	24-dehydrocholesterol reductase	protein-coding	Q15392	1718	ENSG00000116133	7	0.49	0.965517	0.047357	74	0	0	Metabolism	0.83	Enzyme	209	0.75
APOA1	apolipoprotein A1	protein-coding	A0A024R3E3,P02647	335	ENSG00000118137	46	0.37	0.854167	5.2702e-07	40	0	0	Hemostasis,Metabolism,Disease,Transport of small molecules,Metabolism of proteins,Vesicle-mediated transport,Cellular responses to stimuli,Sensory Perception	0.88		209	0.75
MIR124-3	microRNA 124-3	ncRNA		406909	ENSG00000207598	3	0.48	0.916667		0	0	0		0.88		209	0.75
ALDH2	aldehyde dehydrogenase 2 family member	protein-coding	P05091,A0A384NPN7	217	ENSG00000111275	49	0.43	0.88	5.8061e-11	9	0	0	Neuronal System,Metabolism,Metabolism of proteins,Muscle contraction	0.88	Enzyme	209	0.75
CST3	cystatin C	protein-coding	P01034,A0A0K0K1J1	1471	ENSG00000101439	15	0.38	0.842857	0.00010564	6	0	0	Immune System,Metabolism of proteins	0.88		209	0.7
EIF2AK2	eukaryotic translation initiation factor 2 alpha kinase 2	protein-coding	Q8IW76,P19525	5610	ENSG00000055332	17	0.45	0.914286	2.069e-05	14	0	0	Disease,Immune System,Metabolism of proteins	0.88	Kinase	209	0.7
BAX	BCL2 associated X, apoptosis regulator	protein-coding	Q07812,I6LPK7,Q5ZPJ1,Q5ZPJ0	581	ENSG00000087088	31	0.36	0.92	4.4621e-07	3	0	0	Signal Transduction,Programmed Cell Death,Gene expression (Transcription)	0.88	Signaling	209	0.7
TFAM	transcription factor A, mitochondrial	protein-coding	E5KSU5,Q00059	7019	ENSG00000108064	14	0.5	0.666667	0.086114	2	0	0	Organelle biogenesis and maintenance,Metabolism of proteins,Gene expression (Transcription)	0.83		209	0.7
C3	complement C3	protein-coding	P01024,B4DR57,V9HWA9	718	ENSG00000125730	36	0.41	0.888889		158	0	0	Signal Transduction,Disease,Immune System,Metabolism of proteins	0.88		209	0.7
APBB1	amyloid beta precursor protein binding family B member 1	protein-coding	O00213,B7Z4M9	322	ENSG00000166313	4	0.69	0.851852	0.99999	3	0	0	DNA Repair	0.5		209	0.7
IL6R	interleukin 6 receptor	protein-coding	P08887,A0A087WTB5,A0N0L5	3570	ENSG00000160712	27	0.42	1	6.7914e-08	33	0	0	Developmental Biology,Signal Transduction,Disease,Immune System	0.83	Signaling	209	0.7
NFE2L2	NFE2 like bZIP transcription factor 2	protein-coding	Q16236,A0A8V8TPA8,A0A8V8TN14	4780	ENSG00000116044	72	0.35	0.972603	0.49709	14	0	0	Disease,Metabolism of proteins,Cellular responses to stimuli	0.92	Enzyme	209	0.7
MAOA	monoamine oxidase A	protein-coding	Q53YE7,Q49A63,P21397	4128	ENSG00000189221	40	0.43	0.975		33	0	0	Neuronal System,Metabolism,Disease,Immune System	0.92		209	0.7
PPARA	peroxisome proliferator activated receptor alpha	protein-coding	Q07869,F1D8S4	5465	ENSG00000186951	41	0.39	0.897436	0.0034658	4	0	0	Developmental Biology,Metabolism,Organelle biogenesis and maintenance,Metabolism of proteins,Circadian Clock,Gene expression (Transcription),Cellular responses to stimuli	0.88	Nuclear receptor	209	0.7
CYP19A1	cytochrome P450 family 19 subfamily A member 1	protein-coding	A8K6W3,Q05CU4,Q8TCA4,Q8IYG4,P11511	1588	ENSG00000137869	40	0.36	0.964286	0.015987	141	0	0	Metabolism,Disease	0.92	Enzyme	209	0.7
CHRNA7	cholinergic receptor nicotinic alpha 7 subunit	protein-coding	P36544	1139	ENSG00000175344	33	0.46	0.978723	0.0017041	1	0	0	Neuronal System	0.92	Ion channel	209	0.7
GSTP1	glutathione S-transferase pi 1	protein-coding	V9HWE9,P09211	2950	ENSG00000084207	114	0.37	1	7.9827e-08	2	0	0	Metabolism,Immune System,Cellular responses to stimuli,Drug ADME	0.92		209	0.7
KLK6	kallikrein related peptidase 6	protein-coding	Q92876	5653	ENSG00000167755	6	0.53	0.866667	0.00019033	0	0	0		0.75	Enzyme	209	0.7
MT3	metallothionein 3	protein-coding	P25713	4504	ENSG00000087250	7	0.55	0.923077	0.005677	1	0	0	Cellular responses to stimuli	0.83		209	0.7
LRP8	LDL receptor related protein 8	protein-coding	Q14114	7804	ENSG00000157193	13	0.58	0.9	0.40345	8	0	0	Hemostasis,Metabolism,Sensory Perception	0.67		209	0.7
INSR	insulin receptor	protein-coding	P06213	3643	ENSG00000171105	30	0.4	0.961538	0.00014394	270	1	2	Signal Transduction	0.88	Kinase	209	0.7
NGFR	nerve growth factor receptor	protein-coding	P08138	4804	ENSG00000064300	9	0.42	0.926471	3.7444e-09	2	0	0	Signal Transduction	0.88	Receptor	209	0.7
IGF2	insulin like growth factor 2	protein-coding	E3UN46,P01344	3481	ENSG00000167244	44	0.34	0.964286	0.9599	30	0	0	Hemostasis,Signal Transduction,Metabolism of proteins	0.92		209	0.7
GAPDH	glyceraldehyde-3-phosphate dehydrogenase	protein-coding	P04406,V9HVZ4	2597	ENSG00000111640	17	0.44	0.962963	0.18849	0	0	0	Metabolism	0.88	Enzyme	209	0.7
CLOCK	clock circadian regulator	protein-coding	Q3ZCT4,Q53EU0,O15516	9575	ENSG00000134852	13	0.43	0.809524	0.9672	9	0	0	Metabolism,Circadian Clock,Chromatin organization,Cellular responses to stimuli	0.92		209	0.7
CTSD	cathepsin D	protein-coding	V9HWI3,P07339	1509	ENSG00000117984	22	0.41	0.780822	1.4562e-06	205	0	0	Extracellular matrix organization,Signal Transduction,Immune System,Metabolism of proteins	0.88	Enzyme	209	0.7
LPL	lipoprotein lipase	protein-coding	A0A1B1RVA9,P06858	4023	ENSG00000175445	37	0.43	0.913043	3.0524e-12	209	0	0	Developmental Biology,Metabolism,Transport of small molecules,Sensory Perception	0.83	Enzyme	209	0.7
VLDLR	very low density lipoprotein receptor	protein-coding	Q5VVF5,P98155,A0A7P0T897,A0A7P0T9P7	7436	ENSG00000147852	17	0.53	0.85	5.7808e-18	113	0	0	Developmental Biology,Transport of small molecules	0.79		209	0.7
HSPA1A	heat shock protein family A (Hsp70) member 1A	protein-coding	A8K5I0,P0DMV9,P0DMV8,B3KTT5	3303	ENSG00000204389	35	0.37	0.96	0.27696	4	0	0	Disease,Immune System,Metabolism of RNA,Cellular responses to stimuli	0.92		209	0.7
IRS1	insulin receptor substrate 1	protein-coding	P35568	3667	ENSG00000169047	20	0.45	0.95	0.00013176	9	0	0	Signal Transduction,Disease,Immune System	0.88		209	0.7
CASP3	caspase 3	protein-coding	P42574	836	ENSG00000164305	39	0.36	0.981481	0.066565	1	0	0	Extracellular matrix organization,Signal Transduction,Immune System,Programmed Cell Death	0.88	Enzyme	209	0.7
STAT3	signal transducer and activator of transcription 3	protein-coding	A0A7I2V395,P40763	6774	ENSG00000168610	94	0.32	1	1	214	0	0	Developmental Biology,Signal Transduction,Disease,Immune System,Metabolism of proteins,Programmed Cell Death,Cellular responses to stimuli	0.88	Nucleic acid binding	209	0.7
AGTR1	angiotensin II receptor type 1	protein-coding	D3DNG8,Q53YY0,Q6NUP5,P30556,A0A0A0MSE3	185	ENSG00000144891	38	0.41	1	7.1609e-05	53	0	0	Signal Transduction,Vesicle-mediated transport	0.88	G-protein coupled receptor	209	0.7
RELN	reelin	protein-coding	P78509	5649	ENSG00000189056	34	0.45	0.982456	1	986	0	0	Developmental Biology	0.92		209	0.7
ECE1	endothelin converting enzyme 1	protein-coding	P42892	1889	ENSG00000117298	13	0.51	0.818182	0.98713	16	0	0	Signal Transduction	0.79	Enzyme	209	0.7
HLA-DRB1	major histocompatibility complex, class II, DR beta 1	protein-coding	P01911,D7RIH8,A0A224MM52,Q5Y7D1,X5DNQ0	3123	ENSG00000196126	134	0.38	1		19	0	0	Immune System	0.88	Immune response	209	0.7
ABAT	4-aminobutyrate aminotransferase	protein-coding	P80404,X5D8S1	18	ENSG00000183044	12	0.43	0.903226	1.1435e-10	251	0	0	Neuronal System	0.92	Enzyme	209	0.7
PPP2R2B	protein phosphatase 2 regulatory subunit Bbeta	protein-coding	Q00005	5521	ENSG00000156475	7	0.47	1	1	15	0	0		0.88	Enzyme	209	0.7
PON1	paraoxonase 1	protein-coding	P27169	5444	ENSG00000005421	95	0.41	0.735294	8.2563e-12	5	0	0	Metabolism,Drug ADME	0.92		209	0.7
NTRK2	neurotrophic receptor tyrosine kinase 2	protein-coding	Q548C2,Q16620,A0A8I5KR47,Q5VWE5	4915	ENSG00000148053	42	0.45	0.869565	1	25	0	0	Signal Transduction	0.92	Kinase	209	0.7
NPY	neuropeptide Y	protein-coding	A4D158,P01303	4852	ENSG00000122585	40	0.41	0.875	0.0015886	0	0	0	Signal Transduction,Gene expression (Transcription)	0.92	Signaling	209	0.7
RCAN1	regulator of calcineurin 1	protein-coding	V9GYW9,P53805,Q6FGP2,Q6ZMM3,B7Z1F0,E9PDJ2	1827	ENSG00000159200	7	0.55	0.9375	0.015233	3	0	0		0.83	Signaling	209	0.7
GLUL	glutamate-ammonia ligase	protein-coding	P15104,A8YXX4	2752	ENSG00000135821	16	0.46	0.75	0.9997	113	0	0	Neuronal System,Metabolism	0.88	Enzyme	209	0.7
CRH	corticotropin releasing hormone	protein-coding	A0A0S2Z478,P06850	1392	ENSG00000147571	46	0.42	0.961538	0.0059146	1	0	0	Signal Transduction,Gene expression (Transcription)	0.88	Signaling	209	0.7
HMOX1	heme oxygenase 1	protein-coding	P09601,Q6FH11	3162	ENSG00000100292	82	0.34	0.890909	3.3466e-07	5	0	0	Metabolism,Disease,Immune System,Transport of small molecules,Cellular responses to stimuli,Protein localization	0.92		209	0.7
HMGCR	3-hydroxy-3-methylglutaryl-CoA reductase	protein-coding	P04035	3156	ENSG00000113161	30	0.43	0.928571	0.99941	7	0	0	Developmental Biology,Metabolism	0.83		209	0.7
NOS1	nitric oxide synthase 1	protein-coding	B3VK56,A0PJJ7,P29475,B4DG68	4842	ENSG00000089250	29	0.44	0.863636	1	13	0	0	Hemostasis,Immune System,Muscle contraction	0.92		209	0.7
LRP1	LDL receptor related protein 1	protein-coding	Q59FG2,Q07954	4035	ENSG00000123384	19	0.46	0.892473	1	30	0	0	Metabolism,Vesicle-mediated transport,Sensory Perception	0.88		209	0.7
IGF1R	insulin like growth factor 1 receptor	protein-coding	P08069,C9J5X1	3480	ENSG00000140443	51	0.35	0.941176	1	400	0	0	Signal Transduction,Disease	0.88	Kinase	209	0.7
PARP1	poly(ADP-ribose) polymerase 1	protein-coding	P09874	142	ENSG00000143799	55	0.37	1	0.99939	5	0	0	Signal Transduction,Disease,Metabolism of proteins,DNA Repair,Gene expression (Transcription)	0.92		209	0.7
BCL2	BCL2 apoptosis regulator	protein-coding	P10415,A0A7I2V3S7	596	ENSG00000171791	80	0.3	0.909091	0.98901	19	0	0	Developmental Biology,Signal Transduction,Immune System,Programmed Cell Death,Cellular responses to stimuli	0.88	Signaling	209	0.7
NTRK1	neurotrophic receptor tyrosine kinase 1	protein-coding	X5DR71,P04629	4914	ENSG00000198400	28	0.39	0.886364	1.0907e-16	417	0	0	Signal Transduction	0.88	Kinase	209	0.7
CHRNB2	cholinergic receptor nicotinic beta 2 subunit	protein-coding	P17787,Q5SXY3	1141	ENSG00000160716	20	0.59	0.833333	1.6546e-09	236	0	0	Neuronal System	0.46	Ion channel	209	0.65
CALM1	calmodulin 1	protein-coding	B4DJ51,P0DP23,P0DP24,P0DP25	801	ENSG00000198668	14	0.55	1	0.99098	16	0	0	Hemostasis,Neuronal System,Metabolism,Signal Transduction,Disease,Immune System,Organelle biogenesis and maintenance,Transport of small molecules,Metabolism of proteins,Muscle contraction,Vesicle-mediated transport,Gene expression (Transcription),Sensory Perception	0.83		209	0.65
APH1B	aph-1 homolog B, gamma-secretase subunit	protein-coding	Q8WW43	83464	ENSG00000138613	5	0.73	0.833333	2.4892e-10	3	0	0	Developmental Biology,Signal Transduction,Disease,Metabolism of proteins	0.29	Enzyme modulator	209	0.65
NCK2	NCK adaptor protein 2	protein-coding	E7ERP6,O43639,A0A0S2Z4M6	8440	ENSG00000071051	4	0.63	1	0.022794	15	0	0	Developmental Biology,Cell-Cell communication,Signal Transduction	0.71		209	0.65
GAPDHS	glyceraldehyde-3-phosphate dehydrogenase, spermatogenic	protein-coding	O14556,A0A0K0K1K1	26330	ENSG00000105679	2	0.79	1	3.3358e-10	1	0	0	Metabolism,Metabolism of proteins	0.21	Enzyme	209	0.65
GSTM3	glutathione S-transferase mu 3	protein-coding	P21266,Q6FGJ9	2947	ENSG00000134202	15	0.5	1	1.2366e-06	0	0	0	Metabolism	0.88		209	0.65
GSTT1	glutathione S-transferase theta 1	protein-coding	Q4W251,P30711,A0A0G2JRQ5,Q4GZS9,A0A0G2JRN4	2952		145	0.39	0.857143		0	0	0	Metabolism,Drug ADME	0.92		209	0.65
PILRA	paired immunoglobin like type 2 receptor alpha	protein-coding	Q9UKJ1	29992	ENSG00000085514	1	0.78	0.833333	2.7289e-13	7	0	0	Immune System	0.42		209	0.65
KCNMA1	potassium calcium-activated channel subfamily M alpha 1	protein-coding	S4R453,A0A1W2PQU4,Q12791,D5MRH1,Q5SVJ7,A0A1W2PPY5,A0A1W2PQK5,A0A1W2PRN5,A0A1W2PP94,A0A087WZL8,A0A1W2PR56,A0A1W2PR62,Q59FH2,B7ZMF5	3778	ENSG00000156113	25	0.48	1	1	360	0	0	Hemostasis,Neuronal System,Sensory Perception	0.88	Ion channel	209	0.65
UQCRC1	ubiquinol-cytochrome c reductase core protein 1	protein-coding	P31930	7384	ENSG00000010256	3	0.66	1	2.7422e-06	5	0	0	Metabolism	0.54	Enzyme	209	0.65
WT1	WT1 transcription factor	protein-coding	P19544,Q6PI38	7490	ENSG00000184937	58	0.38	1	1	602	0	0	Developmental Biology	0.88	Nucleic acid binding	209	0.65
CASP7	caspase 7	protein-coding	A0A0A0MRL7,B4DWA2,P55210	840	ENSG00000165806	8	0.52	1	6.3709e-06	4	0	0	Programmed Cell Death	0.88	Enzyme	209	0.65
NEFM	neurofilament medium chain	protein-coding	Q9UK51,P07197	4741	ENSG00000104722	6	0.61	0.875	0.85863	0	0	0		0.75		209	0.65
ATP5F1A	ATP synthase F1 subunit alpha	protein-coding	V9HW26,P25705	498	ENSG00000152234	8	0.52	1	0.28054	7	0	0	Metabolism,Organelle biogenesis and maintenance,Metabolism of proteins,Protein localization	0.83	Transporter	209	0.65
MS4A4A	membrane spanning 4-domains A4A	protein-coding	Q4JF27,A0A384MDW1,Q96JQ5	51338	ENSG00000110079	5	0.68	1	7.2358e-07	1	0	0		0.63	Receptor	209	0.65
SLC2A4	solute carrier family 2 member 4	protein-coding	P14672	6517	ENSG00000181856	4	0.5	1	7.8878e-06	4	1	2	Developmental Biology,Transport of small molecules,Vesicle-mediated transport	0.79	Transporter	209	0.65
LIPC	lipase C, hepatic type	protein-coding	P11150,A6H8L5	3990	ENSG00000166035	22	0.49	1	1.2162e-10	93	0	0	Transport of small molecules	0.83	Enzyme	209	0.65
MBL2	mannose binding lectin 2	protein-coding	P11226	4153	ENSG00000165471	84	0.39	1	0.027157	77	0	0	Disease,Immune System	0.88	Receptor	209	0.65
PPP3R1	protein phosphatase 3 regulatory subunit B, alpha	protein-coding	P63098	5534	ENSG00000221823	5	0.63	1	0.71227	5	0	0	Signal Transduction,Immune System,Programmed Cell Death	0.75		209	0.65
DLST	dihydrolipoamide S-succinyltransferase	protein-coding	P36957,B7Z6J1	1743	ENSG00000119689	5	0.61	1	0.98877	14	0	0	Metabolism,Metabolism of proteins	0.75	Enzyme	209	0.65
PCK1	phosphoenolpyruvate carboxykinase 1	protein-coding	P35558	5105	ENSG00000124253	10	0.53	1	6.2994e-13	63	0	0	Developmental Biology,Metabolism,Signal Transduction,Gene expression (Transcription),Drug ADME	0.63	Kinase	209	0.65
PCDH11X	protocadherin 11 X-linked	protein-coding	Q9BZA7	27328	ENSG00000102290	2	0.69	1		4	0	0		0.46		209	0.65
IREB2	iron responsive element binding protein 2	protein-coding	P48200	3658	ENSG00000136381	4	0.56	1	0.99998	79	0	0	Transport of small molecules	0.75	Enzyme	209	0.65
CASS4	Cas scaffold protein family member 4	protein-coding	B4DII4,Q9NQ75	57091	ENSG00000087589	1	0.79	1	0.88005	2	0	0		0.29		209	0.65
TSPAN14	tetraspanin 14	protein-coding	Q8NG11	81619	ENSG00000108219	1	0.7	1		18	0	0	Immune System,Metabolism of proteins	0.58		209	0.65
GSTO1	glutathione S-transferase omega 1	protein-coding	P78417,V9HWG9	9446	ENSG00000148834	13	0.56	0.888889	1.303e-05	2	0	0	Metabolism,Immune System	0.75		209	0.65
ADAMTS1	ADAM metallopeptidase with thrombospondin type 1 motif 1	protein-coding	B2RB33,Q9UHI8	9510	ENSG00000154734	6	0.5	1	1	4	0	0	Extracellular matrix organization,Disease,Metabolism of proteins	0.79	Enzyme	209	0.65
APBB2	amyloid beta precursor protein binding family B member 2	protein-coding	Q92870,Q5I0G1,B4DJ88,B4E2F2,G5E9Y1	323	ENSG00000163697	3	0.75	1	0.59906	4	0	0		0.46		209	0.65
TPP1	tripeptidyl peptidase 1	protein-coding	O14773	1200	ENSG00000166340	13	0.52	0.333333	1.508e-08	276	0	0	Cellular responses to stimuli	0.83	Enzyme	209	0.65
ADRA1A	adrenoceptor alpha 1A	protein-coding	B0ZBD3,P35348	148	ENSG00000120907	15	0.56	1	3.5799e-11	1	0	0	Signal Transduction	0.88	G-protein coupled receptor	209	0.65
CDK5R1	cyclin dependent kinase 5 regulatory subunit 1	protein-coding	Q15078,Q8N619	8851	ENSG00000176749	6	0.7	1	0.99973	0	0	0	Developmental Biology,Signal Transduction,Disease,Gene expression (Transcription)	0.46	Enzyme modulator	209	0.65
ND2	NADH dehydrogenase subunit 2	protein-coding	Q7GXY9,P03891	4536		28	0.54	0.75		268	0	0	Metabolism,Metabolism of proteins	0.79		209	0.65
PON2	paraoxonase 2	protein-coding	Q15165	5445	ENSG00000105854	13	0.54	0.8	2.3818e-07	4	0	0	Metabolism	0.92		209	0.65
PIK3R1	phosphoinositide-3-kinase regulatory subunit 1	protein-coding	A0A2X0SFG1,P27986	5295	ENSG00000145675	36	0.44	1	1	152	0	0	Hemostasis,Developmental Biology,Metabolism,Cell-Cell communication,Signal Transduction,Disease,Immune System	0.88	Kinase	209	0.65
PGRMC1	progesterone receptor membrane component 1	protein-coding	O00264,Q6IB11	10857	ENSG00000101856	5	0.55	1		4	0	0	Immune System	0.83	Signaling	209	0.6
SLC30A4	solute carrier family 30 member 4	protein-coding	O14863	7782	ENSG00000104154	2	0.68	1	0.65428	0	0	0		0.67	Transporter	209	0.6
KLC1	kinesin light chain 1	protein-coding	Q7RTQ2,Q07866	3831	ENSG00000126214	4	0.66	0.875	0.95604	11	0	0	Hemostasis,Signal Transduction,Disease,Immune System,Vesicle-mediated transport	0.46		209	0.6
APOA4	apolipoprotein A4	protein-coding	P06727	337	ENSG00000110244	9	0.51	0.833333	5.7529e-07	3	0	0	Metabolism,Transport of small molecules,Metabolism of proteins,Sensory Perception	0.88		209	0.6
SLC30A6	solute carrier family 30 member 6	protein-coding	B5MCR8,B3KU87,Q6NXT4	55676	ENSG00000152683	1	0.69	1	8.3119e-07	28	0	0		0.58	Transporter	209	0.6
SERPINE2	serpin family E member 2	protein-coding	P07093	5270	ENSG00000135919	2	0.44	1	0.4555	5	0	0	Hemostasis	0.83	Enzyme modulator	209	0.6
TPI1	triosephosphate isomerase 1	protein-coding	P60174,V9HWK1,Q53HE2	7167	ENSG00000111669	19	0.51	1	0.87357	40	0	0	Metabolism	0.83	Enzyme	209	0.6
VCP	valosin containing protein	protein-coding	P55072	7415	ENSG00000165280	31	0.45	1	1	179	0	0	Signal Transduction,Disease,Immune System,Transport of small molecules,Metabolism of proteins,DNA Repair,Cellular responses to stimuli,Autophagy	0.88		209	0.6
PYY	peptide YY	protein-coding	P10082	5697	ENSG00000131096	10	0.5	1	2.0343e-05	64	1	1	Signal Transduction	0.75	Signaling	209	0.6
PON3	paraoxonase 3	protein-coding	Q15166	5446	ENSG00000105852	4	0.59	1	1.1102e-12	1	0	0	Metabolism,Drug ADME	0.75		209	0.6
GSS	glutathione synthetase	protein-coding	P48637,V9HWJ1	2937	ENSG00000100983	9	0.59	0	1.7585e-06	80	0	0	Metabolism,Disease	0.71	Enzyme	209	0.6
GSTO2	glutathione S-transferase omega 2	protein-coding	Q9H4Y5	119391	ENSG00000065621	5	0.59	0.5	1.0241e-05	0	0	0	Metabolism	0.71		209	0.6
SPRED2	sprouty related EVH1 domain containing 2	protein-coding	Q7Z698,B3KPL5	200734	ENSG00000198369	5	0.56	1	1.5939e-15	24	0	0	Signal Transduction,Disease	0.79	Receptor	209	0.55
TPH1	tryptophan hydroxylase 1	protein-coding	P17752	7166	ENSG00000129167	18	0.52	1	1.6579e-08	5	0	0	Metabolism,Signal Transduction	0.88		209	0.55
C2	complement C2	protein-coding	P06681,Q53HP3,B4DQI1,Q5JP69,Q8N6L6,B4DV48,A0A0G2JL69	717	ENSG00000166278	11	0.62	1		79	0	0	Immune System	0.75		209	0.55
TAP2	transporter 2, ATP binding cassette subfamily B member	protein-coding	X5CMH5,Q9UP03,Q5JNW1,Q03519	6891	ENSG00000204267	22	0.49	1	2.132e-11	166	0	0	Immune System	0.83	Transporter	209	0.55
IQCK	IQ motif containing K	protein-coding	Q8N0W5,B4DXE1,B4E1V3	124152	ENSG00000174628	1	0.78	1		13	0	0		0.25		209	0.55
MCM2	minichromosome maintenance complex component 2	protein-coding	P49736	4171	ENSG00000073111	7	0.52	1	4.5576e-08	6	0	0	Cell Cycle,DNA Replication	0.75	Enzyme	209	0.55
MIR100	microRNA 100	ncRNA		406892	ENSG00000207994	9	0.52	1		1	0	0		0.79		209	0.5
HSPA1B	heat shock protein family A (Hsp70) member 1B	protein-coding	A8K5I0,P0DMV9,P0DMV8	3304	ENSG00000204388	26	0.48	1	0.0074976	3	0	0	Disease,Immune System,Metabolism of RNA,Cellular responses to stimuli	0.88		209	0.5
LRPAP1	LDL receptor related protein associated protein 1	protein-coding	P30533	4043	ENSG00000163956	7	0.56	1	2.8912e-15	8	0	0		0.88		209	0.5
UNC13C	unc-13 homolog C	protein-coding	Q8NB66,A0A3B3ISZ1	440279	ENSG00000137766	6	0.74	1	2.2317e-34	15	0	0		0.58		209	0.5
MIR375	microRNA 375	ncRNA		494324	ENSG00000198973	4	0.47	0.5		0	0	0		0.88		209	0.5
PNMT	phenylethanolamine N-methyltransferase	protein-coding	P11086,A8MT87	5409	ENSG00000141744	3	0.61	1	9.0249e-09	40	0	0	Metabolism	0.75	Enzyme	209	0.5
ADRB3	adrenoceptor beta 3	protein-coding	P13945,A8KAG8	155	ENSG00000188778	23	0.5	1	2.7754e-16	3	0	0	Signal Transduction	0.79	G-protein coupled receptor	209	0.5
IGF2R	insulin like growth factor 2 receptor	protein-coding	P11717	3482	ENSG00000197081	21	0.51	1	1	20	0	0	Immune System,Vesicle-mediated transport	0.83	Receptor	209	0.5
CCDC6	coiled-coil domain containing 6	protein-coding	Q05CP8,Q16204	8030	ENSG00000108091	3	0.62	1	0.88994	9	0	0		0.67		209	0.5
XRN1	5'-3' exoribonuclease 1	protein-coding	Q8IZH2	54464	ENSG00000114127	1	0.74	1	1	9	0	0	Metabolism of RNA	0.54		209	0.45
ND1	NADH dehydrogenase subunit 1	protein-coding	U5Z754,P03886	4535		64	0.48	1		181	0	0	Metabolism,Metabolism of proteins	0.83	Enzyme	209	0.45
NCF2	neutrophil cytosolic factor 2	protein-coding	A0A8V8TMB9,P19878,A0A0S2Z457	4688	ENSG00000116701	4	0.54	1	7.901e-10	182	0	0	Signal Transduction,Immune System,Cellular responses to stimuli	0.75	Enzyme	209	0.45
APP-DT	APP divergent transcript	ncRNA		118568803	ENSG00000273492	1	1	1		0	0	0		0.08		209	0.4
LOC126653330	CDK7 strongly-dependent group 2 enhancer GRCh37_chr21:27326978-27328177	biological-region		126653330		1	1	1		0	0	0		0.08		209	0.4
MIR708	microRNA 708	ncRNA		100126333	ENSG00000211997	2	0.61	1		1	0	0		0.67		209	0.4
AMFR	autocrine motility factor receptor	protein-coding	Q9UKV5	267	ENSG00000159461	6	0.56	1	0.00060428	7	0	0	Metabolism of proteins	0.79		209	0.4
HFE-AS1	HFE antisense RNA 1	ncRNA		108783645		11	0.8	1		54	0	0		0.33		209	0.4
MIR296	microRNA 296	ncRNA		407022	ENSG00000284040	2	0.61	1		1	0	0		0.58		209	0.4
