# Supplementary material for: Network Pharmacology, Molecular Docking, and In Vitro Insights into the Potential of Mitragyna speciosa for Alzheimer’s Disease
Source: Int J Mol Sci. 2024 Dec 8;25(23):13201. doi: 10.3390/ijms252313201 (PMC11642099; doi:10.3390/ijms252313201)
Supplement: Supplementary file 1 [file ijms-25-13201-s001.zip › Table S3. Human protein-protein interactions of 60 predicted targets from STRING database.xlsx]

## Sheet: Sheet1
Table S3: Human protein-protein interactions of 60 predicted targets from STRING database
#node1	node2	node1_string_id	node2_string_id	neighborhood_on_chromosome	gene_fusion	phylogenetic_cooccurrence	homology	coexpression	experimentally_determined_interaction	database_annotated	automated_textmining	combined_score
ACHE	SLC6A3	9606.ENSP00000303211	9606.ENSP00000270349	0	0	0	0	0	0	0	0.447	0.447
ACHE	EGFR	9606.ENSP00000303211	9606.ENSP00000275493	0	0	0	0	0	0	0	0.506	0.506
ACHE	NFE2L2	9606.ENSP00000303211	9606.ENSP00000380252	0	0	0	0	0	0	0	0.405	0.405
ACHE	MME	9606.ENSP00000303211	9606.ENSP00000418525	0	0	0	0	0.067	0	0	0.401	0.417
ACHE	CDK5	9606.ENSP00000303211	9606.ENSP00000419782	0	0	0	0	0	0	0	0.451	0.451
ACHE	CHRNA7	9606.ENSP00000303211	9606.ENSP00000407546	0	0	0	0	0.091	0	0	0.422	0.453
ACHE	PSEN2	9606.ENSP00000303211	9606.ENSP00000355747	0	0	0	0	0	0	0	0.489	0.489
ACHE	AKT1	9606.ENSP00000303211	9606.ENSP00000451828	0	0	0	0	0	0.051	0	0.49	0.495
ACHE	GSK3B	9606.ENSP00000303211	9606.ENSP00000324806	0	0	0	0	0	0.051	0	0.512	0.517
ACHE	CASP3	9606.ENSP00000303211	9606.ENSP00000311032	0	0	0	0	0	0	0	0.53	0.53
ACHE	CHRNB2	9606.ENSP00000303211	9606.ENSP00000357461	0	0	0	0	0.074	0.045	0	0.56	0.577
ACHE	PSEN1	9606.ENSP00000303211	9606.ENSP00000326366	0	0	0	0	0	0	0	0.751	0.751
ACHE	MAOA	9606.ENSP00000303211	9606.ENSP00000340684	0	0	0	0	0.103	0	0	0.744	0.761
ACHE	BACE1	9606.ENSP00000303211	9606.ENSP00000318585	0	0	0	0	0	0	0	0.831	0.831
ADAM10	CDK5	9606.ENSP00000260408	9606.ENSP00000419782	0	0	0	0	0.05	0	0	0.4	0.406
ADAM10	CASP3	9606.ENSP00000260408	9606.ENSP00000311032	0	0	0	0	0.057	0	0	0.409	0.418
ADAM10	GSK3B	9606.ENSP00000260408	9606.ENSP00000324806	0	0	0	0	0.082	0	0	0.413	0.438
ADAM10	HMGCR	9606.ENSP00000260408	9606.ENSP00000287936	0	0	0	0	0.067	0	0	0.442	0.457
ADAM10	GAPDH	9606.ENSP00000260408	9606.ENSP00000380070	0	0	0	0	0.046	0	0	0.47	0.473
ADAM10	APH1B	9606.ENSP00000260408	9606.ENSP00000261879	0	0	0	0	0.049	0	0	0.522	0.526
ADAM10	MME	9606.ENSP00000260408	9606.ENSP00000418525	0	0	0	0	0.042	0.095	0	0.516	0.543
ADAM10	EGFR	9606.ENSP00000260408	9606.ENSP00000275493	0	0	0	0	0.058	0	0	0.537	0.546
ADAM10	MMP9	9606.ENSP00000260408	9606.ENSP00000361405	0	0	0	0	0.043	0	0	0.603	0.604
ADAM10	STAT3	9606.ENSP00000260408	9606.ENSP00000264657	0	0	0	0	0.075	0	0	0.609	0.623
ADAM10	AKT1	9606.ENSP00000260408	9606.ENSP00000451828	0	0	0	0	0.049	0	0	0.669	0.672
ADAM10	PSEN2	9606.ENSP00000260408	9606.ENSP00000355747	0	0	0	0	0	0	0	0.79	0.79
ADAM10	NCSTN	9606.ENSP00000260408	9606.ENSP00000294785	0	0	0	0	0.056	0.322	0	0.806	0.865
ADAM10	PSEN1	9606.ENSP00000260408	9606.ENSP00000326366	0	0	0	0	0.16	0.322	0	0.846	0.905
ADAM10	BACE1	9606.ENSP00000260408	9606.ENSP00000318585	0	0	0	0	0.049	0.322	0	0.889	0.922
ADAM10	ADAM17	9606.ENSP00000260408	9606.ENSP00000309968	0	0	0	0.684	0.058	0	0.9	0.596	0.958
ADAM17	NFKB1	9606.ENSP00000309968	9606.ENSP00000226574	0	0	0	0	0.056	0	0	0.4	0.409
ADAM17	STAT3	9606.ENSP00000309968	9606.ENSP00000264657	0	0	0	0	0.094	0	0	0.479	0.507
ADAM17	EGFR	9606.ENSP00000309968	9606.ENSP00000275493	0	0	0	0	0.067	0	0	0.67	0.679
ADAM17	NCSTN	9606.ENSP00000309968	9606.ENSP00000294785	0	0	0	0	0.054	0	0	0.692	0.696
ADAM17	CASP3	9606.ENSP00000309968	9606.ENSP00000311032	0	0	0	0	0.054	0	0	0.405	0.413
ADAM17	GAPDH	9606.ENSP00000309968	9606.ENSP00000380070	0	0	0	0	0.043	0	0	0.443	0.444
ADAM17	TLR4	9606.ENSP00000309968	9606.ENSP00000363089	0	0	0	0	0.081	0.054	0	0.434	0.465
ADAM17	AKT1	9606.ENSP00000309968	9606.ENSP00000451828	0	0	0	0	0	0	0	0.556	0.556
ADAM17	PSEN2	9606.ENSP00000309968	9606.ENSP00000355747	0	0	0	0	0	0	0	0.56	0.56
ADAM17	GSK3B	9606.ENSP00000309968	9606.ENSP00000324806	0	0	0	0	0.058	0	0	0.57	0.578
ADAM17	AGTR1	9606.ENSP00000309968	9606.ENSP00000398832	0	0	0	0	0	0	0	0.582	0.582
ADAM17	MMP9	9606.ENSP00000309968	9606.ENSP00000361405	0	0	0	0	0.047	0	0	0.613	0.616
ADAM17	BACE1	9606.ENSP00000309968	9606.ENSP00000318585	0	0	0	0	0	0	0	0.652	0.652
ADAM17	PSEN1	9606.ENSP00000309968	9606.ENSP00000326366	0	0	0	0	0.072	0	0	0.703	0.712
AGTR1	NFKB1	9606.ENSP00000398832	9606.ENSP00000226574	0	0	0	0	0	0.052	0	0.398	0.404
AGTR1	STAT3	9606.ENSP00000398832	9606.ENSP00000264657	0	0	0	0	0	0	0	0.602	0.602
AGTR1	EGFR	9606.ENSP00000398832	9606.ENSP00000275493	0	0	0	0	0.072	0.048	0	0.669	0.682
AGTR1	NOS3	9606.ENSP00000398832	9606.ENSP00000297494	0	0	0	0	0	0	0	0.784	0.784
AGTR1	F2	9606.ENSP00000398832	9606.ENSP00000308541	0	0	0	0	0.054	0.052	0.9	0.223	0.92
AGTR1	MMP9	9606.ENSP00000398832	9606.ENSP00000361405	0	0	0	0	0	0	0	0.447	0.447
AGTR1	GAPDH	9606.ENSP00000398832	9606.ENSP00000380070	0	0	0	0	0	0	0	0.452	0.452
AGTR1	NOS1	9606.ENSP00000398832	9606.ENSP00000477999	0	0	0	0	0	0	0	0.405	0.405
AGTR1	MME	9606.ENSP00000398832	9606.ENSP00000418525	0	0	0	0	0.047	0	0	0.563	0.566
AGTR1	TRPV4	9606.ENSP00000398832	9606.ENSP00000406191	0	0	0	0	0	0.095	0	0.557	0.581
AGTR1	AKT1	9606.ENSP00000398832	9606.ENSP00000451828	0	0	0	0	0	0	0	0.67	0.67
AKT1	PYGM	9606.ENSP00000451828	9606.ENSP00000164139	0	0	0	0	0	0.074	0	0.379	0.401
AKT1	PYGL	9606.ENSP00000451828	9606.ENSP00000216392	0	0	0	0	0.049	0.074	0	0.379	0.406
AKT1	MPO	9606.ENSP00000451828	9606.ENSP00000225275	0	0	0	0	0.057	0	0	0.538	0.546
AKT1	NFKB1	9606.ENSP00000451828	9606.ENSP00000226574	0	0	0	0	0.087	0.095	0	0.885	0.896
AKT1	CTSD	9606.ENSP00000451828	9606.ENSP00000236671	0	0	0	0	0.072	0.06	0	0.454	0.482
AKT1	PIK3CA	9606.ENSP00000451828	9606.ENSP00000263967	0	0	0	0	0.06	0.738	0.9	0.951	0.998
AKT1	STAT3	9606.ENSP00000451828	9606.ENSP00000264657	0	0	0	0	0.118	0.096	0.5	0.925	0.966
AKT1	SLC6A3	9606.ENSP00000451828	9606.ENSP00000270349	0	0	0	0	0.042	0	0	0.406	0.407
AKT1	EGFR	9606.ENSP00000451828	9606.ENSP00000275493	0	0	0	0.559	0.042	0.64	0	0.445	0.792
AKT1	SIGMAR1	9606.ENSP00000451828	9606.ENSP00000277010	0	0	0	0	0.056	0.045	0	0.619	0.626
AKT1	CSF1R	9606.ENSP00000451828	9606.ENSP00000286301	0	0	0	0	0.076	0.074	0	0.575	0.604
AKT1	HMGCR	9606.ENSP00000451828	9606.ENSP00000287936	0	0	0	0	0.043	0.049	0	0.639	0.643
AKT1	NOS3	9606.ENSP00000451828	9606.ENSP00000297494	0	0	0	0	0	0.786	0.9	0.909	0.997
AKT1	TERT	9606.ENSP00000451828	9606.ENSP00000309572	0	0	0	0	0.05	0.612	0	0.758	0.903
AKT1	CASP3	9606.ENSP00000451828	9606.ENSP00000311032	0	0	0	0	0.044	0.311	0	0.923	0.945
AKT1	BACE1	9606.ENSP00000451828	9606.ENSP00000318585	0	0	0	0	0	0.06	0	0.514	0.524
AKT1	GSK3B	9606.ENSP00000451828	9606.ENSP00000324806	0	0	0	0.579	0.138	0.929	0.9	0.428	0.996
AKT1	PSEN1	9606.ENSP00000451828	9606.ENSP00000326366	0	0	0	0	0.06	0.049	0	0.508	0.521
AKT1	TBK1	9606.ENSP00000451828	9606.ENSP00000329967	0	0	0	0.573	0.074	0.624	0	0.666	0.873
AKT1	MAOA	9606.ENSP00000451828	9606.ENSP00000340684	0	0	0	0	0	0.047	0	0.417	0.42
AKT1	ESR2	9606.ENSP00000451828	9606.ENSP00000343925	0	0	0	0	0.055	0.071	0	0.669	0.684
AKT1	FYN	9606.ENSP00000451828	9606.ENSP00000346671	0	0	0.161	0.566	0.078	0.129	0.5	0.584	0.834
AKT1	RET	9606.ENSP00000451828	9606.ENSP00000347942	0	0	0	0.58	0.056	0.074	0	0.384	0.415
AKT1	MTOR	9606.ENSP00000451828	9606.ENSP00000354558	0	0	0	0	0.06	0.925	0.9	0.954	0.999
AKT1	PARP1	9606.ENSP00000451828	9606.ENSP00000355759	0	0	0	0	0.049	0	0	0.824	0.825
AKT1	CASP7	9606.ENSP00000451828	9606.ENSP00000358327	0	0	0	0	0.06	0.067	0	0.626	0.643
AKT1	MMP9	9606.ENSP00000451828	9606.ENSP00000361405	0	0	0	0	0.086	0	0	0.819	0.827
AKT1	TLR4	9606.ENSP00000451828	9606.ENSP00000363089	0	0	0	0	0.074	0.1	0	0.745	0.769
AKT1	AR	9606.ENSP00000451828	9606.ENSP00000363822	0	0	0	0	0.055	0.636	0	0.721	0.895
AKT1	CYP19A1	9606.ENSP00000451828	9606.ENSP00000379683	0	0	0	0	0	0.051	0	0.745	0.748
AKT1	GAPDH	9606.ENSP00000451828	9606.ENSP00000380070	0	0	0	0	0.056	0.25	0	0.884	0.911
AKT1	NFE2L2	9606.ENSP00000451828	9606.ENSP00000380252	0	0	0	0	0.049	0.317	0.4	0.825	0.923
AKT1	GSTP1	9606.ENSP00000451828	9606.ENSP00000381607	0	0	0	0	0.043	0	0	0.4	0.401
AKT1	ESR1	9606.ENSP00000451828	9606.ENSP00000405330	0	0	0	0	0.055	0.314	0	0.877	0.913
AKT1	TRPV4	9606.ENSP00000451828	9606.ENSP00000406191	0	0	0	0	0.044	0.071	0	0.401	0.421
AKT1	SLC2A1	9606.ENSP00000451828	9606.ENSP00000416293	0	0	0	0	0.046	0.072	0	0.697	0.708
AKT1	MME	9606.ENSP00000451828	9606.ENSP00000418525	0	0	0	0	0	0	0	0.403	0.403
AKT1	PIK3R1	9606.ENSP00000451828	9606.ENSP00000428056	0	0	0	0	0.058	0.558	0.9	0.913	0.995
AKT1	NTRK1	9606.ENSP00000451828	9606.ENSP00000431418	0	0	0	0.562	0.045	0.166	0	0.549	0.609
AKT1	NOS1	9606.ENSP00000451828	9606.ENSP00000477999	0	0	0	0	0	0.045	0.9	0.554	0.953
APH1B	BACE1	9606.ENSP00000261879	9606.ENSP00000318585	0	0	0	0	0.049	0	0	0.59	0.593
APH1B	NCSTN	9606.ENSP00000261879	9606.ENSP00000294785	0	0	0	0	0.116	0.995	0.8	0.999	0.999
APH1B	PSEN2	9606.ENSP00000261879	9606.ENSP00000355747	0	0	0	0	0.112	0.995	0.8	0.996	0.999
APH1B	PSEN1	9606.ENSP00000261879	9606.ENSP00000326366	0	0	0	0	0.121	0.995	0.8	0.997	0.999
AR	NFKB1	9606.ENSP00000363822	9606.ENSP00000226574	0	0	0	0	0	0	0	0.475	0.475
AR	PIK3CA	9606.ENSP00000363822	9606.ENSP00000263967	0	0	0	0	0	0	0	0.571	0.571
AR	STAT3	9606.ENSP00000363822	9606.ENSP00000264657	0	0	0	0	0.048	0.626	0	0.761	0.907
AR	EGFR	9606.ENSP00000363822	9606.ENSP00000275493	0	0	0	0	0	0.536	0	0.72	0.864
AR	TERT	9606.ENSP00000363822	9606.ENSP00000309572	0	0	0	0	0	0	0	0.42	0.42
AR	CASP3	9606.ENSP00000363822	9606.ENSP00000311032	0	0	0	0	0.046	0	0	0.595	0.597
AR	GSK3B	9606.ENSP00000363822	9606.ENSP00000324806	0	0	0	0	0	0.314	0	0.778	0.841
AR	ESR2	9606.ENSP00000363822	9606.ENSP00000343925	0	0	0	0.668	0.102	0	0	0.56	0.588
AR	MTOR	9606.ENSP00000363822	9606.ENSP00000354558	0	0	0	0	0	0	0	0.548	0.548
AR	PARP1	9606.ENSP00000363822	9606.ENSP00000355759	0	0	0	0	0	0	0	0.621	0.621
AR	MMP9	9606.ENSP00000363822	9606.ENSP00000361405	0	0	0	0	0	0	0	0.495	0.495
AR	GSTP1	9606.ENSP00000363822	9606.ENSP00000381607	0	0	0	0	0	0.045	0	0.418	0.42
AR	NFE2L2	9606.ENSP00000363822	9606.ENSP00000380252	0	0	0	0	0	0	0	0.438	0.438
AR	PIK3R1	9606.ENSP00000363822	9606.ENSP00000428056	0	0	0	0	0.083	0.173	0	0.61	0.678
AR	CYP19A1	9606.ENSP00000363822	9606.ENSP00000379683	0	0	0	0	0	0.056	0	0.784	0.787
AR	GAPDH	9606.ENSP00000363822	9606.ENSP00000380070	0	0	0	0	0	0.294	0	0.766	0.828
AR	ESR1	9606.ENSP00000363822	9606.ENSP00000405330	0	0	0	0.651	0.172	0	0	0.978	0.981
BACE1	NFKB1	9606.ENSP00000318585	9606.ENSP00000226574	0	0	0	0	0.055	0.229	0	0.365	0.497
BACE1	BCHE	9606.ENSP00000318585	9606.ENSP00000264381	0	0	0	0	0.042	0	0	0.741	0.741
BACE1	HMGCR	9606.ENSP00000318585	9606.ENSP00000287936	0	0	0	0	0	0.064	0	0.62	0.629
BACE1	NCSTN	9606.ENSP00000318585	9606.ENSP00000294785	0	0	0	0	0	0.292	0	0.835	0.878
BACE1	CASP3	9606.ENSP00000318585	9606.ENSP00000311032	0	0	0	0	0.046	0.052	0	0.664	0.67
BACE1	CDK5R1	9606.ENSP00000318585	9606.ENSP00000318486	0	0	0	0	0	0	0	0.646	0.646
BACE1	NFE2L2	9606.ENSP00000318585	9606.ENSP00000380252	0	0	0	0	0	0	0	0.433	0.433
BACE1	FYN	9606.ENSP00000318585	9606.ENSP00000346671	0	0	0	0	0.07	0.06	0	0.408	0.438
BACE1	MAOA	9606.ENSP00000318585	9606.ENSP00000340684	0	0	0	0	0	0	0	0.454	0.454
BACE1	ECE1	9606.ENSP00000318585	9606.ENSP00000364028	0	0	0	0	0	0.046	0	0.471	0.474
BACE1	GAPDH	9606.ENSP00000318585	9606.ENSP00000380070	0	0	0	0	0.047	0	0	0.513	0.516
BACE1	NTRK1	9606.ENSP00000318585	9606.ENSP00000431418	0	0	0	0	0.085	0.065	0	0.569	0.599
BACE1	GSK3B	9606.ENSP00000318585	9606.ENSP00000324806	0	0	0	0	0.049	0.064	0	0.666	0.677
BACE1	MME	9606.ENSP00000318585	9606.ENSP00000418525	0	0	0	0	0	0.046	0	0.789	0.79
BACE1	PSEN2	9606.ENSP00000318585	9606.ENSP00000355747	0	0	0	0	0.057	0	0	0.85	0.853
BACE1	CDK5	9606.ENSP00000318585	9606.ENSP00000419782	0	0	0	0	0.049	0	0	0.875	0.876
BACE1	PSEN1	9606.ENSP00000318585	9606.ENSP00000326366	0	0	0	0	0.05	0.292	0	0.962	0.972
BCHE	MPO	9606.ENSP00000264381	9606.ENSP00000225275	0	0	0	0	0.049	0.045	0	0.54	0.545
BCHE	CTSD	9606.ENSP00000264381	9606.ENSP00000236671	0	0	0	0	0	0	0	0.435	0.435
BCHE	CASP3	9606.ENSP00000264381	9606.ENSP00000311032	0	0	0	0	0	0	0	0.413	0.413
BCHE	PARP1	9606.ENSP00000264381	9606.ENSP00000355759	0	0	0	0	0.049	0	0	0.425	0.43
BCHE	GSK3B	9606.ENSP00000264381	9606.ENSP00000324806	0	0	0	0	0	0.051	0	0.438	0.443
BCHE	SLC6A3	9606.ENSP00000264381	9606.ENSP00000270349	0	0	0	0	0	0	0	0.475	0.475
BCHE	PSEN2	9606.ENSP00000264381	9606.ENSP00000355747	0	0	0	0	0	0	0	0.519	0.519
BCHE	PSEN1	9606.ENSP00000264381	9606.ENSP00000326366	0	0	0	0	0	0	0	0.612	0.612
BCHE	F2	9606.ENSP00000264381	9606.ENSP00000308541	0	0	0	0	0.134	0.052	0	0.67	0.706
BCHE	MAOA	9606.ENSP00000264381	9606.ENSP00000340684	0	0	0	0	0.105	0	0	0.744	0.762
CASP3	MPO	9606.ENSP00000311032	9606.ENSP00000225275	0	0	0	0	0	0	0	0.68	0.68
CASP3	NFKB1	9606.ENSP00000311032	9606.ENSP00000226574	0	0	0	0	0.113	0.076	0	0.799	0.821
CASP3	CTSD	9606.ENSP00000311032	9606.ENSP00000236671	0	0	0	0	0.042	0.062	0	0.558	0.568
CASP3	PIK3CA	9606.ENSP00000311032	9606.ENSP00000263967	0	0	0	0	0.049	0.063	0	0.542	0.556
CASP3	STAT3	9606.ENSP00000311032	9606.ENSP00000264657	0	0	0	0	0.055	0	0	0.801	0.804
CASP3	EGFR	9606.ENSP00000311032	9606.ENSP00000275493	0	0	0	0	0.061	0	0	0.741	0.747
CASP3	CSF1R	9606.ENSP00000311032	9606.ENSP00000286301	0	0	0	0	0	0	0	0.426	0.426
CASP3	HMGCR	9606.ENSP00000311032	9606.ENSP00000287936	0	0	0	0	0.086	0	0	0.483	0.507
CASP3	NOS3	9606.ENSP00000311032	9606.ENSP00000297494	0	0	0	0	0	0	0	0.604	0.604
CASP3	LRRK2	9606.ENSP00000311032	9606.ENSP00000298910	0	0	0	0	0	0.311	0	0.328	0.517
CASP3	TERT	9606.ENSP00000311032	9606.ENSP00000309572	0	0	0	0	0	0	0	0.468	0.468
CASP3	PIK3R1	9606.ENSP00000311032	9606.ENSP00000428056	0	0	0	0	0.056	0	0	0.396	0.405
CASP3	SLC2A1	9606.ENSP00000311032	9606.ENSP00000416293	0	0	0	0	0.059	0	0	0.446	0.456
CASP3	CYP19A1	9606.ENSP00000311032	9606.ENSP00000379683	0	0	0	0	0.052	0	0	0.461	0.468
CASP3	NOS1	9606.ENSP00000311032	9606.ENSP00000477999	0	0	0	0	0	0	0	0.486	0.486
CASP3	RET	9606.ENSP00000311032	9606.ENSP00000347942	0	0	0	0	0.042	0.292	0	0.347	0.518
CASP3	NTRK1	9606.ENSP00000311032	9606.ENSP00000431418	0	0	0	0	0	0.067	0	0.509	0.522
CASP3	TBK1	9606.ENSP00000311032	9606.ENSP00000329967	0	0	0	0	0.228	0.094	0	0.382	0.53
CASP3	ESR2	9606.ENSP00000311032	9606.ENSP00000343925	0	0	0	0	0.046	0	0	0.54	0.543
CASP3	FYN	9606.ENSP00000311032	9606.ENSP00000346671	0	0	0	0	0.051	0.067	0	0.619	0.633
CASP3	PSEN2	9606.ENSP00000311032	9606.ENSP00000355747	0	0	0	0	0.052	0	0	0.646	0.65
CASP3	CDK5	9606.ENSP00000311032	9606.ENSP00000419782	0	0	0	0	0.042	0	0	0.69	0.691
CASP3	ESR1	9606.ENSP00000311032	9606.ENSP00000405330	0	0	0	0	0.046	0	0	0.691	0.692
CASP3	NFE2L2	9606.ENSP00000311032	9606.ENSP00000380252	0	0	0	0	0.053	0	0	0.714	0.717
CASP3	PSEN1	9606.ENSP00000311032	9606.ENSP00000326366	0	0	0	0	0.058	0	0	0.713	0.718
CASP3	MTOR	9606.ENSP00000311032	9606.ENSP00000354558	0	0	0	0	0.042	0	0	0.723	0.723
CASP3	TLR4	9606.ENSP00000311032	9606.ENSP00000363089	0	0	0	0	0.092	0.062	0	0.719	0.74
CASP3	GSK3B	9606.ENSP00000311032	9606.ENSP00000324806	0	0	0	0	0.057	0.067	0	0.736	0.747
CASP3	MMP9	9606.ENSP00000311032	9606.ENSP00000361405	0	0	0	0	0.101	0	0	0.793	0.806
CASP3	GAPDH	9606.ENSP00000311032	9606.ENSP00000380070	0	0	0	0	0.047	0	0	0.89	0.89
CASP3	CASP7	9606.ENSP00000311032	9606.ENSP00000358327	0	0	0.069	0.94	0.134	0.421	0.9	0.096	0.95
CASP3	PARP1	9606.ENSP00000311032	9606.ENSP00000355759	0	0	0	0	0.064	0.867	0.9	0.953	0.999
CASP7	NFKB1	9606.ENSP00000358327	9606.ENSP00000226574	0	0	0	0	0.12	0.076	0	0.418	0.486
CASP7	STAT3	9606.ENSP00000358327	9606.ENSP00000264657	0	0	0	0	0.073	0	0	0.472	0.49
CASP7	EGFR	9606.ENSP00000358327	9606.ENSP00000275493	0	0	0	0	0.054	0	0	0.646	0.651
CASP7	PARP1	9606.ENSP00000358327	9606.ENSP00000355759	0	0	0	0	0.062	0.706	0.9	0.848	0.995
CASP7	MMP9	9606.ENSP00000358327	9606.ENSP00000361405	0	0	0	0	0.086	0	0	0.394	0.422
CASP7	ESR1	9606.ENSP00000358327	9606.ENSP00000405330	0	0	0	0	0.046	0	0	0.451	0.454
CASP7	GAPDH	9606.ENSP00000358327	9606.ENSP00000380070	0	0	0	0	0.055	0	0	0.729	0.733
CDK5	CTSD	9606.ENSP00000419782	9606.ENSP00000236671	0	0	0	0	0.072	0	0	0.479	0.496
CDK5	EGFR	9606.ENSP00000419782	9606.ENSP00000275493	0	0	0	0.616	0.047	0.17	0	0.463	0.538
CDK5	HMGCR	9606.ENSP00000419782	9606.ENSP00000287936	0	0	0	0	0	0	0	0.516	0.516
CDK5	NCSTN	9606.ENSP00000419782	9606.ENSP00000294785	0	0	0	0	0.049	0	0	0.601	0.604
CDK5	LRRK2	9606.ENSP00000419782	9606.ENSP00000298910	0	0	0	0.587	0	0.512	0	0.177	0.581
CDK5	CDK5R1	9606.ENSP00000419782	9606.ENSP00000318486	0	0	0	0	0.049	0.996	0.9	0.998	0.999
CDK5	GSK3B	9606.ENSP00000419782	9606.ENSP00000324806	0	0	0	0.817	0.049	0.294	0.4	0.183	0.627
CDK5	PSEN1	9606.ENSP00000419782	9606.ENSP00000326366	0	0	0	0	0.049	0	0	0.852	0.853
CDK5	FYN	9606.ENSP00000419782	9606.ENSP00000346671	0	0	0	0.641	0	0.095	0.9	0.508	0.951
CDK5	PSEN2	9606.ENSP00000419782	9606.ENSP00000355747	0	0	0	0	0.072	0	0	0.711	0.72
CDK5	GAPDH	9606.ENSP00000419782	9606.ENSP00000380070	0	0	0	0	0.067	0.129	0	0.497	0.555
CDK5	NOS1	9606.ENSP00000419782	9606.ENSP00000477999	0	0	0	0	0	0	0	0.543	0.543
CDK5R1	FYN	9606.ENSP00000318486	9606.ENSP00000346671	0	0	0	0	0.058	0.045	0.5	0.154	0.568
CDK5R1	GSK3B	9606.ENSP00000318486	9606.ENSP00000324806	0	0	0	0	0.049	0.331	0.4	0.327	0.708
CFTR	TRPV4	9606.ENSP00000003084	9606.ENSP00000406191	0	0	0	0	0.057	0	0	0.395	0.405
CFTR	EGFR	9606.ENSP00000003084	9606.ENSP00000275493	0	0	0	0	0.057	0.057	0	0.388	0.408
CFTR	NTRK1	9606.ENSP00000003084	9606.ENSP00000431418	0	0	0	0	0.05	0.054	0	0.439	0.452
CFTR	GAPDH	9606.ENSP00000003084	9606.ENSP00000380070	0	0	0	0	0	0.059	0	0.445	0.455
CFTR	TLR4	9606.ENSP00000003084	9606.ENSP00000363089	0	0	0	0	0.047	0	0	0.459	0.462
CFTR	SLC6A3	9606.ENSP00000003084	9606.ENSP00000270349	0	0	0	0	0.055	0	0	0.49	0.497
CHRNA7	CHRNB2	9606.ENSP00000407546	9606.ENSP00000357461	0	0	0.081	0.863	0.104	0.109	0.9	0.119	0.923
CHRNB2	SLC6A3	9606.ENSP00000357461	9606.ENSP00000270349	0	0	0	0	0.062	0	0	0.599	0.608
CSF1R	MPO	9606.ENSP00000286301	9606.ENSP00000225275	0	0	0	0	0.111	0	0	0.445	0.486
CSF1R	NFKB1	9606.ENSP00000286301	9606.ENSP00000226574	0	0	0	0	0.122	0	0	0.401	0.452
CSF1R	PIK3CA	9606.ENSP00000286301	9606.ENSP00000263967	0	0	0	0	0.106	0.325	0.5	0.478	0.821
CSF1R	STAT3	9606.ENSP00000286301	9606.ENSP00000264657	0	0	0	0	0.071	0.095	0.5	0.57	0.795
CSF1R	EGFR	9606.ENSP00000286301	9606.ENSP00000275493	0	0	0	0.573	0	0.101	0	0.677	0.697
CSF1R	GAPDH	9606.ENSP00000286301	9606.ENSP00000380070	0	0	0	0	0.059	0	0	0.472	0.482
CSF1R	NTRK1	9606.ENSP00000286301	9606.ENSP00000431418	0	0	0	0.627	0.054	0.074	0	0.508	0.531
CSF1R	MMP9	9606.ENSP00000286301	9606.ENSP00000361405	0	0	0	0	0.231	0	0	0.512	0.609
CSF1R	FYN	9606.ENSP00000286301	9606.ENSP00000346671	0	0	0	0.685	0.099	0.316	0.5	0.119	0.692
CSF1R	TLR4	9606.ENSP00000286301	9606.ENSP00000363089	0	0	0	0	0.296	0.064	0	0.72	0.8
CSF1R	PIK3R1	9606.ENSP00000286301	9606.ENSP00000428056	0	0	0	0	0.072	0.696	0.5	0.532	0.925
CTSD	ESR2	9606.ENSP00000236671	9606.ENSP00000343925	0	0	0	0	0.055	0	0	0.401	0.41
CTSD	GAA	9606.ENSP00000236671	9606.ENSP00000305692	0	0	0	0	0.293	0	0	0.237	0.438
CTSD	MTOR	9606.ENSP00000236671	9606.ENSP00000354558	0	0	0	0	0.042	0.066	0	0.444	0.459
CTSD	EGFR	9606.ENSP00000236671	9606.ENSP00000275493	0	0	0	0	0.042	0.1	0	0.433	0.468
CTSD	LRRK2	9606.ENSP00000236671	9606.ENSP00000298910	0	0	0	0	0.044	0.306	0	0.301	0.496
CTSD	PSEN1	9606.ENSP00000236671	9606.ENSP00000326366	0	0	0	0	0.08	0	0	0.477	0.499
CTSD	MMP9	9606.ENSP00000236671	9606.ENSP00000361405	0	0	0	0	0.116	0	0	0.483	0.523
CTSD	GAPDH	9606.ENSP00000236671	9606.ENSP00000380070	0	0	0	0	0.069	0	0	0.562	0.575
CTSD	ESR1	9606.ENSP00000236671	9606.ENSP00000405330	0	0	0	0	0.055	0	0.5	0.597	0.793
CYP19A1	PIK3CA	9606.ENSP00000379683	9606.ENSP00000263967	0	0	0	0	0	0	0	0.517	0.517
CYP19A1	STAT3	9606.ENSP00000379683	9606.ENSP00000264657	0	0	0	0	0.098	0	0	0.4	0.435
CYP19A1	EGFR	9606.ENSP00000379683	9606.ENSP00000275493	0	0	0	0	0.086	0	0	0.608	0.626
CYP19A1	HMGCR	9606.ENSP00000379683	9606.ENSP00000287936	0	0	0	0	0.068	0.139	0	0.395	0.472
CYP19A1	ESR2	9606.ENSP00000379683	9606.ENSP00000343925	0	0	0	0	0.048	0.056	0	0.923	0.925
CYP19A1	MTOR	9606.ENSP00000379683	9606.ENSP00000354558	0	0	0	0	0	0	0	0.507	0.507
CYP19A1	PARP1	9606.ENSP00000379683	9606.ENSP00000355759	0	0	0	0	0	0	0	0.415	0.414
CYP19A1	GAPDH	9606.ENSP00000379683	9606.ENSP00000380070	0	0	0	0	0.055	0.066	0	0.498	0.518
CYP19A1	ESR1	9606.ENSP00000379683	9606.ENSP00000405330	0	0	0	0	0.042	0.056	0	0.925	0.927
ECE1	NOS3	9606.ENSP00000364028	9606.ENSP00000297494	0	0	0	0	0	0	0	0.407	0.407
ECE1	PSEN1	9606.ENSP00000364028	9606.ENSP00000326366	0	0	0	0	0.111	0	0	0.422	0.465
EGFR	PYGM	9606.ENSP00000275493	9606.ENSP00000164139	0	0	0	0	0.042	0	0	0.427	0.427
EGFR	NFKB1	9606.ENSP00000275493	9606.ENSP00000226574	0	0	0	0	0.05	0.045	0	0.835	0.837
EGFR	PIK3CA	9606.ENSP00000275493	9606.ENSP00000263967	0	0	0	0	0	0.79	0.9	0.976	0.999
EGFR	STAT3	9606.ENSP00000275493	9606.ENSP00000264657	0	0	0	0	0.042	0.925	0	0.985	0.998
EGFR	TRPV4	9606.ENSP00000275493	9606.ENSP00000406191	0	0	0	0	0.061	0	0	0.466	0.477
EGFR	GSK3B	9606.ENSP00000275493	9606.ENSP00000324806	0	0	0	0.568	0.047	0.091	0	0.548	0.574
EGFR	LRRK2	9606.ENSP00000275493	9606.ENSP00000298910	0	0	0	0.549	0	0.091	0.5	0.151	0.58
EGFR	NTRK1	9606.ENSP00000275493	9606.ENSP00000431418	0	0	0	0.603	0.107	0.109	0	0.571	0.628
EGFR	NFE2L2	9606.ENSP00000275493	9606.ENSP00000380252	0	0	0	0	0.055	0	0	0.687	0.691
EGFR	TERT	9606.ENSP00000275493	9606.ENSP00000309572	0	0	0	0	0	0	0	0.697	0.697
EGFR	SLC2A1	9606.ENSP00000275493	9606.ENSP00000416293	0	0	0	0	0.048	0	0	0.702	0.704
EGFR	GSTP1	9606.ENSP00000275493	9606.ENSP00000381607	0	0	0	0	0.055	0.51	0	0.431	0.713
EGFR	TLR4	9606.ENSP00000275493	9606.ENSP00000363089	0	0	0	0	0	0.331	0	0.626	0.739
EGFR	PARP1	9606.ENSP00000275493	9606.ENSP00000355759	0	0	0	0	0.044	0.1	0	0.734	0.751
EGFR	ESR2	9606.ENSP00000275493	9606.ENSP00000343925	0	0	0	0	0	0.329	0	0.65	0.755
EGFR	MTOR	9606.ENSP00000275493	9606.ENSP00000354558	0	0	0	0	0.042	0.181	0	0.769	0.802
EGFR	RET	9606.ENSP00000275493	9606.ENSP00000347942	0	0	0	0.594	0	0.735	0	0.369	0.826
EGFR	MMP9	9606.ENSP00000275493	9606.ENSP00000361405	0	0	0	0	0.055	0	0	0.825	0.827
EGFR	PTK2B	9606.ENSP00000275493	9606.ENSP00000380638	0	0	0	0.603	0.049	0.639	0	0.557	0.835
EGFR	FYN	9606.ENSP00000275493	9606.ENSP00000346671	0	0	0	0.67	0	0.115	0.4	0.78	0.873
EGFR	GAPDH	9606.ENSP00000275493	9606.ENSP00000380070	0	0	0	0	0.06	0.779	0	0.803	0.955
EGFR	ESR1	9606.ENSP00000275493	9606.ENSP00000405330	0	0	0	0	0	0.583	0	0.974	0.988
EGFR	PIK3R1	9606.ENSP00000275493	9606.ENSP00000428056	0	0	0	0	0.042	0.9	0.9	0.901	0.998
ESR1	HSD17B10	9606.ENSP00000405330	9606.ENSP00000168216	0	0	0	0	0	0.051	0	0.526	0.53
ESR1	MPO	9606.ENSP00000405330	9606.ENSP00000225275	0	0	0	0	0.047	0	0	0.497	0.5
ESR1	NFKB1	9606.ENSP00000405330	9606.ENSP00000226574	0	0	0	0	0	0.51	0	0.916	0.957
ESR1	PIK3CA	9606.ENSP00000405330	9606.ENSP00000263967	0	0	0	0	0	0.51	0.4	0.817	0.941
ESR1	STAT3	9606.ENSP00000405330	9606.ENSP00000264657	0	0	0	0	0.042	0.476	0	0.873	0.93
ESR1	HMGCR	9606.ENSP00000405330	9606.ENSP00000287936	0	0	0	0	0	0	0	0.441	0.441
ESR1	NOS3	9606.ENSP00000405330	9606.ENSP00000297494	0	0	0	0	0	0.301	0	0.689	0.773
ESR1	TERT	9606.ENSP00000405330	9606.ENSP00000309572	0	0	0	0	0	0	0	0.553	0.553
ESR1	GSK3B	9606.ENSP00000405330	9606.ENSP00000324806	0	0	0	0	0	0.071	0	0.618	0.629
ESR1	TBK1	9606.ENSP00000405330	9606.ENSP00000329967	0	0	0	0	0	0.314	0	0.197	0.425
ESR1	MAOA	9606.ENSP00000405330	9606.ENSP00000340684	0	0	0	0	0.055	0.054	0	0.384	0.401
ESR1	ESR2	9606.ENSP00000405330	9606.ENSP00000343925	0	0	0.062	0.923	0.042	0.83	0.9	0.934	0.998
ESR1	RET	9606.ENSP00000405330	9606.ENSP00000347942	0	0	0	0	0.083	0.045	0	0.654	0.67
ESR1	MTOR	9606.ENSP00000405330	9606.ENSP00000354558	0	0	0	0	0	0.292	0	0.655	0.745
ESR1	PARP1	9606.ENSP00000405330	9606.ENSP00000355759	0	0	0	0	0	0.312	0	0.647	0.746
ESR1	MMP9	9606.ENSP00000405330	9606.ENSP00000361405	0	0	0	0	0.074	0	0	0.763	0.772
ESR1	TLR4	9606.ENSP00000405330	9606.ENSP00000363089	0	0	0	0	0	0.066	0	0.426	0.441
ESR1	GAPDH	9606.ENSP00000405330	9606.ENSP00000380070	0	0	0	0	0	0.318	0	0.719	0.8
ESR1	NFE2L2	9606.ENSP00000405330	9606.ENSP00000380252	0	0	0	0	0	0	0	0.449	0.449
ESR1	GSTP1	9606.ENSP00000405330	9606.ENSP00000381607	0	0	0	0	0	0.045	0	0.534	0.536
ESR1	SLC2A1	9606.ENSP00000405330	9606.ENSP00000416293	0	0	0	0	0.067	0	0	0.394	0.41
ESR1	MME	9606.ENSP00000405330	9606.ENSP00000418525	0	0	0	0	0.052	0	0	0.544	0.549
ESR1	NTRK1	9606.ENSP00000405330	9606.ENSP00000431418	0	0	0	0	0	0.071	0	0.711	0.72
ESR1	PIK3R1	9606.ENSP00000405330	9606.ENSP00000428056	0	0	0	0	0	0.708	0.4	0.971	0.994
ESR2	HSD17B10	9606.ENSP00000343925	9606.ENSP00000168216	0	0	0	0	0	0	0	0.489	0.489
ESR2	NFKB1	9606.ENSP00000343925	9606.ENSP00000226574	0	0	0	0	0	0	0	0.442	0.442
ESR2	PIK3CA	9606.ENSP00000343925	9606.ENSP00000263967	0	0	0	0	0	0	0.4	0.322	0.575
ESR2	STAT3	9606.ENSP00000343925	9606.ENSP00000264657	0	0	0	0	0	0.045	0	0.473	0.475
ESR2	NOS3	9606.ENSP00000343925	9606.ENSP00000297494	0	0	0	0	0.067	0.049	0	0.678	0.689
ESR2	GSK3B	9606.ENSP00000343925	9606.ENSP00000324806	0	0	0	0	0	0.071	0	0.636	0.648
ESR2	SLC2A1	9606.ENSP00000343925	9606.ENSP00000416293	0	0	0	0	0.067	0	0	0.43	0.445
ESR2	MMP9	9606.ENSP00000343925	9606.ENSP00000361405	0	0	0	0	0.074	0	0	0.495	0.512
ESR2	PIK3R1	9606.ENSP00000343925	9606.ENSP00000428056	0	0	0	0	0	0.065	0.4	0.229	0.53
ESR2	GAPDH	9606.ENSP00000343925	9606.ENSP00000380070	0	0	0	0	0	0.045	0	0.569	0.571
F2	MPO	9606.ENSP00000308541	9606.ENSP00000225275	0	0	0	0	0	0.044	0	0.521	0.522
F2	RET	9606.ENSP00000308541	9606.ENSP00000347942	0	0	0	0	0	0	0	0.423	0.423
FYN	NFKB1	9606.ENSP00000346671	9606.ENSP00000226574	0	0	0	0	0.113	0.095	0	0.584	0.636
FYN	PIK3CA	9606.ENSP00000346671	9606.ENSP00000263967	0	0	0	0	0.043	0.069	0.9	0.52	0.951
FYN	STAT3	9606.ENSP00000346671	9606.ENSP00000264657	0	0	0	0	0.081	0.332	0.5	0.688	0.891
FYN	GSK3B	9606.ENSP00000346671	9606.ENSP00000324806	0	0	0	0.566	0	0.07	0.4	0.543	0.723
FYN	PSEN1	9606.ENSP00000346671	9606.ENSP00000326366	0	0	0	0	0.042	0.049	0	0.452	0.457
FYN	MTOR	9606.ENSP00000346671	9606.ENSP00000354558	0	0	0	0	0	0.073	0	0.38	0.4
FYN	GAPDH	9606.ENSP00000346671	9606.ENSP00000380070	0	0	0	0	0.049	0.129	0	0.438	0.493
FYN	TRPV4	9606.ENSP00000346671	9606.ENSP00000406191	0	0	0	0	0	0.295	0	0.45	0.596
FYN	PTK2B	9606.ENSP00000346671	9606.ENSP00000380638	0	0	0	0.707	0.072	0.795	0	0.607	0.919
FYN	PIK3R1	9606.ENSP00000346671	9606.ENSP00000428056	0	0	0	0	0.064	0.713	0.9	0.629	0.988
GAA	PYGM	9606.ENSP00000305692	9606.ENSP00000164139	0.057	0	0	0	0.042	0	0.284	0.477	0.616
GAA	PYGL	9606.ENSP00000305692	9606.ENSP00000216392	0.057	0	0	0	0.072	0	0.284	0.473	0.626
GAPDH	PYGM	9606.ENSP00000380070	9606.ENSP00000164139	0.042	0	0	0	0.244	0.081	0	0.597	0.696
GAPDH	PYGL	9606.ENSP00000380070	9606.ENSP00000216392	0.042	0	0	0	0.268	0.081	0	0.483	0.622
GAPDH	MPO	9606.ENSP00000380070	9606.ENSP00000225275	0	0	0	0	0.044	0	0	0.54	0.541
GAPDH	NFKB1	9606.ENSP00000380070	9606.ENSP00000226574	0	0	0	0	0.107	0.201	0	0.721	0.783
GAPDH	PIK3CA	9606.ENSP00000380070	9606.ENSP00000263967	0	0	0	0	0	0	0	0.677	0.677
GAPDH	STAT3	9606.ENSP00000380070	9606.ENSP00000264657	0	0	0	0	0.067	0	0	0.801	0.807
GAPDH	HMGCR	9606.ENSP00000380070	9606.ENSP00000287936	0	0	0	0	0.049	0	0	0.668	0.67
GAPDH	NOS3	9606.ENSP00000380070	9606.ENSP00000297494	0	0	0	0	0.049	0	0	0.629	0.632
GAPDH	LRRK2	9606.ENSP00000380070	9606.ENSP00000298910	0	0	0	0	0	0.292	0	0.318	0.496
GAPDH	TERT	9606.ENSP00000380070	9606.ENSP00000309572	0	0	0	0	0.062	0	0	0.623	0.632
GAPDH	GSK3B	9606.ENSP00000380070	9606.ENSP00000324806	0	0	0	0	0.078	0.299	0	0.74	0.817
GAPDH	PSEN1	9606.ENSP00000380070	9606.ENSP00000326366	0	0	0	0	0.083	0	0	0.643	0.659
GAPDH	TBK1	9606.ENSP00000380070	9606.ENSP00000329967	0	0	0	0	0.055	0.459	0	0.536	0.742
GAPDH	MAOA	9606.ENSP00000380070	9606.ENSP00000340684	0	0	0	0	0.14	0	0	0.419	0.479
GAPDH	RET	9606.ENSP00000380070	9606.ENSP00000347942	0	0	0	0	0	0	0	0.4	0.4
GAPDH	MTOR	9606.ENSP00000380070	9606.ENSP00000354558	0	0	0	0	0.042	0	0	0.701	0.701
GAPDH	PARP1	9606.ENSP00000380070	9606.ENSP00000355759	0	0	0	0	0.081	0.091	0	0.772	0.793
GAPDH	MMP9	9606.ENSP00000380070	9606.ENSP00000361405	0	0	0	0	0.05	0	0	0.812	0.814
GAPDH	TLR4	9606.ENSP00000380070	9606.ENSP00000363089	0	0	0	0	0	0.091	0	0.748	0.761
GAPDH	PTK2B	9606.ENSP00000380070	9606.ENSP00000380638	0	0	0	0	0.042	0	0	0.425	0.426
GAPDH	MME	9606.ENSP00000380070	9606.ENSP00000418525	0	0	0	0	0.143	0	0	0.412	0.474
GAPDH	NOS1	9606.ENSP00000380070	9606.ENSP00000477999	0	0	0	0	0.049	0	0	0.49	0.494
GAPDH	NTRK1	9606.ENSP00000380070	9606.ENSP00000431418	0	0	0	0	0	0.06	0	0.52	0.529
GAPDH	PIK3R1	9606.ENSP00000380070	9606.ENSP00000428056	0	0	0	0	0.042	0.355	0	0.434	0.619
GAPDH	NFE2L2	9606.ENSP00000380070	9606.ENSP00000380252	0	0	0	0	0	0	0	0.641	0.641
GAPDH	GSTP1	9606.ENSP00000380070	9606.ENSP00000381607	0	0	0	0	0.134	0	0	0.636	0.671
GAPDH	SLC2A1	9606.ENSP00000380070	9606.ENSP00000416293	0	0	0	0	0.121	0.087	0.217	0.631	0.737
GSK3B	PYGL	9606.ENSP00000324806	9606.ENSP00000216392	0	0	0	0	0.047	0.19	0	0.354	0.458
GSK3B	NFKB1	9606.ENSP00000324806	9606.ENSP00000226574	0	0	0	0	0.058	0.331	0	0.582	0.713
GSK3B	PIK3CA	9606.ENSP00000324806	9606.ENSP00000263967	0	0	0	0	0.199	0.069	0	0.544	0.63
GSK3B	STAT3	9606.ENSP00000324806	9606.ENSP00000264657	0	0	0	0	0.056	0.096	0	0.789	0.804
GSK3B	HMGCR	9606.ENSP00000324806	9606.ENSP00000287936	0	0	0	0	0.069	0.049	0	0.586	0.601
GSK3B	NOS3	9606.ENSP00000324806	9606.ENSP00000297494	0	0	0	0	0	0.065	0	0.478	0.491
GSK3B	LRRK2	9606.ENSP00000324806	9606.ENSP00000298910	0	0	0	0.567	0	0.51	0.72	0.186	0.878
GSK3B	TERT	9606.ENSP00000324806	9606.ENSP00000309572	0	0	0	0	0	0.049	0	0.431	0.435
GSK3B	SLC2A1	9606.ENSP00000324806	9606.ENSP00000416293	0	0	0	0	0.042	0.072	0	0.393	0.413
GSK3B	MAOA	9606.ENSP00000324806	9606.ENSP00000340684	0	0	0	0	0	0.047	0	0.412	0.416
GSK3B	NTRK1	9606.ENSP00000324806	9606.ENSP00000431418	0	0	0	0	0	0.071	0	0.447	0.464
GSK3B	PIK3R1	9606.ENSP00000324806	9606.ENSP00000428056	0	0	0	0	0.074	0.093	0	0.449	0.497
GSK3B	PTK2B	9606.ENSP00000324806	9606.ENSP00000380638	0	0	0	0.576	0.042	0.094	0	0.478	0.507
GSK3B	PSEN2	9606.ENSP00000324806	9606.ENSP00000355747	0	0	0	0	0.054	0.091	0	0.52	0.551
GSK3B	TLR4	9606.ENSP00000324806	9606.ENSP00000363089	0	0	0	0	0.042	0.141	0	0.527	0.577
GSK3B	MMP9	9606.ENSP00000324806	9606.ENSP00000361405	0	0	0	0	0	0	0	0.612	0.612
GSK3B	PARP1	9606.ENSP00000324806	9606.ENSP00000355759	0	0	0	0	0.049	0.163	0	0.588	0.643
GSK3B	MTOR	9606.ENSP00000324806	9606.ENSP00000354558	0	0	0	0	0.135	0.095	0	0.746	0.784
GSK3B	TBK1	9606.ENSP00000324806	9606.ENSP00000329967	0	0	0	0.584	0.054	0.292	0	0.895	0.923
GSK3B	NFE2L2	9606.ENSP00000324806	9606.ENSP00000380252	0	0	0	0	0.049	0.547	0.75	0.62	0.953
GSK3B	PSEN1	9606.ENSP00000324806	9606.ENSP00000326366	0	0	0	0	0.079	0.748	0.9	0.809	0.995
GSTP1	STAT3	9606.ENSP00000381607	9606.ENSP00000264657	0	0	0	0	0.042	0	0	0.55	0.55
GSTP1	NFE2L2	9606.ENSP00000381607	9606.ENSP00000380252	0	0	0	0	0.055	0	0	0.716	0.72
HMGCR	NFKB1	9606.ENSP00000287936	9606.ENSP00000226574	0	0	0	0	0	0.068	0	0.394	0.411
HMGCR	STAT3	9606.ENSP00000287936	9606.ENSP00000264657	0	0	0	0	0.044	0	0	0.452	0.453
HMGCR	SIGMAR1	9606.ENSP00000287936	9606.ENSP00000277010	0	0	0	0	0.086	0	0	0.432	0.459
HMGCR	PSEN1	9606.ENSP00000287936	9606.ENSP00000326366	0	0	0	0	0.074	0	0	0.396	0.417
HMGCR	TERT	9606.ENSP00000287936	9606.ENSP00000309572	0	0	0	0	0	0	0	0.423	0.423
HMGCR	MMP9	9606.ENSP00000287936	9606.ENSP00000361405	0	0	0	0	0.045	0	0	0.429	0.432
HMGCR	MTOR	9606.ENSP00000287936	9606.ENSP00000354558	0	0	0	0	0.074	0	0	0.474	0.492
HMGCR	NOS3	9606.ENSP00000287936	9606.ENSP00000297494	0	0	0	0	0	0	0	0.662	0.662
LRRK2	SLC6A3	9606.ENSP00000298910	9606.ENSP00000270349	0	0	0	0	0	0	0	0.749	0.749
LRRK2	TLR4	9606.ENSP00000298910	9606.ENSP00000363089	0	0	0	0	0.244	0.1	0	0.247	0.442
LRRK2	PSEN2	9606.ENSP00000298910	9606.ENSP00000355747	0	0	0	0	0	0.049	0	0.495	0.5
LRRK2	MTOR	9606.ENSP00000298910	9606.ENSP00000354558	0	0	0	0	0	0.315	0	0.316	0.512
LRRK2	PSEN1	9606.ENSP00000298910	9606.ENSP00000326366	0	0	0	0	0.056	0.049	0	0.555	0.566
MAOA	STAT3	9606.ENSP00000340684	9606.ENSP00000264657	0	0	0	0	0	0	0	0.493	0.493
MAOA	SLC6A3	9606.ENSP00000340684	9606.ENSP00000270349	0	0	0	0	0	0	0	0.89	0.89
MAOA	SIGMAR1	9606.ENSP00000340684	9606.ENSP00000277010	0	0	0	0	0	0	0	0.418	0.418
MAOA	PSEN1	9606.ENSP00000340684	9606.ENSP00000326366	0	0	0	0	0	0.071	0	0.564	0.578
MME	MPO	9606.ENSP00000418525	9606.ENSP00000225275	0	0	0	0	0.062	0	0	0.663	0.67
MME	NCSTN	9606.ENSP00000418525	9606.ENSP00000294785	0	0	0	0	0	0	0	0.674	0.674
MME	PSEN1	9606.ENSP00000418525	9606.ENSP00000326366	0	0	0	0	0.053	0	0	0.759	0.762
MME	PSEN2	9606.ENSP00000418525	9606.ENSP00000355747	0	0	0	0	0.053	0	0	0.684	0.688
MME	MMP9	9606.ENSP00000418525	9606.ENSP00000361405	0	0	0	0	0.074	0	0	0.449	0.468
MME	TLR4	9606.ENSP00000418525	9606.ENSP00000363089	0	0	0	0	0.113	0	0	0.465	0.505
MMP9	MPO	9606.ENSP00000361405	9606.ENSP00000225275	0	0	0	0	0.085	0	0	0.967	0.969
MMP9	NFKB1	9606.ENSP00000361405	9606.ENSP00000226574	0	0	0	0	0.106	0	0	0.788	0.802
MMP9	STAT3	9606.ENSP00000361405	9606.ENSP00000264657	0	0	0	0	0.061	0	0.5	0.786	0.89
MMP9	NOS3	9606.ENSP00000361405	9606.ENSP00000297494	0	0	0	0	0.049	0	0	0.728	0.73
MMP9	TERT	9606.ENSP00000361405	9606.ENSP00000309572	0	0	0	0	0	0	0	0.41	0.41
MMP9	MTOR	9606.ENSP00000361405	9606.ENSP00000354558	0	0	0	0	0	0	0	0.588	0.588
MMP9	PARP1	9606.ENSP00000361405	9606.ENSP00000355759	0	0	0	0	0	0	0	0.553	0.553
MMP9	SLC2A1	9606.ENSP00000361405	9606.ENSP00000416293	0	0	0	0	0.051	0	0	0.4	0.406
MMP9	PTK2B	9606.ENSP00000361405	9606.ENSP00000380638	0	0	0	0	0.066	0	0	0.411	0.427
MMP9	NTRK1	9606.ENSP00000361405	9606.ENSP00000431418	0	0	0	0	0	0	0	0.447	0.447
MMP9	NFE2L2	9606.ENSP00000361405	9606.ENSP00000380252	0	0	0	0	0.05	0	0	0.531	0.536
MMP9	NOS1	9606.ENSP00000361405	9606.ENSP00000477999	0	0	0	0	0.049	0	0	0.574	0.577
MMP9	TLR4	9606.ENSP00000361405	9606.ENSP00000363089	0	0	0	0	0.18	0	0	0.923	0.934
MPO	NOS1	9606.ENSP00000225275	9606.ENSP00000477999	0	0	0	0	0.042	0.068	0	0.42	0.436
MPO	NFKB1	9606.ENSP00000225275	9606.ENSP00000226574	0	0	0	0	0	0	0	0.518	0.518
MPO	NFE2L2	9606.ENSP00000225275	9606.ENSP00000380252	0	0	0	0	0.064	0	0	0.513	0.525
MPO	STAT3	9606.ENSP00000225275	9606.ENSP00000264657	0	0	0	0	0	0	0	0.53	0.53
MPO	NOS3	9606.ENSP00000225275	9606.ENSP00000297494	0	0	0	0	0	0.068	0	0.523	0.536
MPO	TLR4	9606.ENSP00000225275	9606.ENSP00000363089	0	0	0	0	0.084	0	0	0.715	0.728
MTOR	NFKB1	9606.ENSP00000354558	9606.ENSP00000226574	0	0	0	0	0.047	0.107	0	0.741	0.76
MTOR	PIK3CA	9606.ENSP00000354558	9606.ENSP00000263967	0	0	0	0.548	0.06	0.166	0.9	0.592	0.963
MTOR	STAT3	9606.ENSP00000354558	9606.ENSP00000264657	0	0	0	0	0.049	0.735	0	0.73	0.926
MTOR	NOS3	9606.ENSP00000354558	9606.ENSP00000297494	0	0	0	0	0	0	0	0.677	0.677
MTOR	TERT	9606.ENSP00000354558	9606.ENSP00000309572	0	0	0	0	0.042	0.335	0	0.622	0.738
MTOR	TBK1	9606.ENSP00000354558	9606.ENSP00000329967	0	0	0	0	0.067	0.513	0	0.437	0.722
MTOR	RET	9606.ENSP00000354558	9606.ENSP00000347942	0	0	0	0	0	0	0	0.483	0.483
MTOR	NTRK1	9606.ENSP00000354558	9606.ENSP00000431418	0	0	0	0	0	0.073	0	0.523	0.539
MTOR	TLR4	9606.ENSP00000354558	9606.ENSP00000363089	0	0	0	0	0	0.053	0	0.585	0.59
MTOR	SLC2A1	9606.ENSP00000354558	9606.ENSP00000416293	0	0	0	0	0.042	0.074	0	0.621	0.634
MTOR	NFE2L2	9606.ENSP00000354558	9606.ENSP00000380252	0	0	0	0	0.049	0	0	0.634	0.637
MTOR	PARP1	9606.ENSP00000354558	9606.ENSP00000355759	0	0	0	0	0.067	0.041	0	0.649	0.658
MTOR	PIK3R1	9606.ENSP00000354558	9606.ENSP00000428056	0	0	0	0	0.044	0	0.9	0.577	0.956
NCSTN	PSEN1	9606.ENSP00000294785	9606.ENSP00000326366	0	0	0	0	0.106	0.999	0.9	0.999	0.999
NCSTN	PSEN2	9606.ENSP00000294785	9606.ENSP00000355747	0	0	0	0	0.116	0.999	0.8	0.998	0.999
NFE2L2	NFKB1	9606.ENSP00000380252	9606.ENSP00000226574	0	0	0	0	0.128	0	0	0.624	0.659
NFE2L2	PIK3CA	9606.ENSP00000380252	9606.ENSP00000263967	0	0	0	0	0.126	0	0	0.546	0.586
NFE2L2	STAT3	9606.ENSP00000380252	9606.ENSP00000264657	0	0	0	0	0.14	0.324	0	0.592	0.742
NFE2L2	NOS3	9606.ENSP00000380252	9606.ENSP00000297494	0	0	0	0	0	0	0	0.571	0.571
NFE2L2	TERT	9606.ENSP00000380252	9606.ENSP00000309572	0	0	0	0	0	0	0	0.447	0.447
NFE2L2	PARP1	9606.ENSP00000380252	9606.ENSP00000355759	0	0	0	0	0	0	0	0.475	0.475
NFE2L2	TLR4	9606.ENSP00000380252	9606.ENSP00000363089	0	0	0	0	0.094	0	0	0.604	0.626
NFKB1	TERT	9606.ENSP00000226574	9606.ENSP00000309572	0	0	0	0	0	0.046	0	0.42	0.423
NFKB1	NTRK1	9606.ENSP00000226574	9606.ENSP00000431418	0	0	0	0	0	0.095	0	0.391	0.425
NFKB1	SLC2A1	9606.ENSP00000226574	9606.ENSP00000416293	0	0	0	0	0.086	0.045	0	0.423	0.452
NFKB1	NOS3	9606.ENSP00000226574	9606.ENSP00000297494	0	0	0	0	0	0.073	0	0.512	0.528
NFKB1	PIK3R1	9606.ENSP00000226574	9606.ENSP00000428056	0	0	0	0	0.058	0.052	0	0.615	0.626
NFKB1	PIK3CA	9606.ENSP00000226574	9606.ENSP00000263967	0	0	0	0	0.06	0.19	0	0.634	0.697
NFKB1	PARP1	9606.ENSP00000226574	9606.ENSP00000355759	0	0	0	0	0.047	0.609	0	0.575	0.828
NFKB1	STAT3	9606.ENSP00000226574	9606.ENSP00000264657	0	0	0	0	0.126	0.598	0	0.902	0.962
NFKB1	TBK1	9606.ENSP00000226574	9606.ENSP00000329967	0	0	0	0	0.111	0.331	0.9	0.853	0.99
NFKB1	TLR4	9606.ENSP00000226574	9606.ENSP00000363089	0	0	0	0	0.116	0.093	0.9	0.932	0.993
NOS1	NOS3	9606.ENSP00000477999	9606.ENSP00000297494	0	0	0.061	0.959	0.047	0	0.9	0.078	0.906
NOS1	NTRK1	9606.ENSP00000477999	9606.ENSP00000431418	0	0	0	0	0.057	0.045	0	0.469	0.48
NOS3	STAT3	9606.ENSP00000297494	9606.ENSP00000264657	0	0	0	0	0	0	0	0.489	0.489
NOS3	TRPV4	9606.ENSP00000297494	9606.ENSP00000406191	0	0	0	0	0	0	0	0.456	0.456
NOS3	TLR4	9606.ENSP00000297494	9606.ENSP00000363089	0	0	0	0	0	0	0	0.522	0.522
NTRK1	PIK3CA	9606.ENSP00000431418	9606.ENSP00000263967	0	0	0	0	0.05	0.087	0.9	0.593	0.96
NTRK1	STAT3	9606.ENSP00000431418	9606.ENSP00000264657	0	0	0	0	0	0.113	0.75	0.519	0.884
NTRK1	TERT	9606.ENSP00000431418	9606.ENSP00000309572	0	0	0	0	0.069	0.049	0	0.457	0.477
NTRK1	RET	9606.ENSP00000431418	9606.ENSP00000347942	0	0	0	0.654	0.042	0.116	0	0.569	0.603
NTRK1	TLR4	9606.ENSP00000431418	9606.ENSP00000363089	0	0	0	0	0.062	0.1	0	0.518	0.557
NTRK1	PIK3R1	9606.ENSP00000431418	9606.ENSP00000428056	0	0	0	0	0	0.453	0.9	0.37	0.962
PARP1	PIK3CA	9606.ENSP00000355759	9606.ENSP00000263967	0	0	0	0	0.056	0	0	0.611	0.617
PARP1	STAT3	9606.ENSP00000355759	9606.ENSP00000264657	0	0	0	0	0.049	0	0	0.655	0.657
PARP1	TERT	9606.ENSP00000355759	9606.ENSP00000309572	0	0	0	0	0.111	0	0	0.508	0.545
PIK3CA	PTK2B	9606.ENSP00000263967	9606.ENSP00000380638	0	0	0	0	0.087	0.045	0	0.559	0.582
PIK3CA	TERT	9606.ENSP00000263967	9606.ENSP00000309572	0	0	0	0	0.06	0	0	0.669	0.675
PIK3CA	STAT3	9606.ENSP00000263967	9606.ENSP00000264657	0	0	0	0	0.053	0	0.5	0.727	0.859
PIK3CA	RET	9606.ENSP00000263967	9606.ENSP00000347942	0	0	0	0	0	0.087	0.5	0.78	0.891
PIK3CA	TLR4	9606.ENSP00000263967	9606.ENSP00000363089	0	0	0	0	0.08	0.086	0.9	0.246	0.928
PIK3CA	PIK3R1	9606.ENSP00000263967	9606.ENSP00000428056	0	0	0	0	0.156	0.997	0.967	0.998	0.999
PIK3R1	STAT3	9606.ENSP00000428056	9606.ENSP00000264657	0	0	0	0	0.05	0.421	0.5	0.74	0.918
PIK3R1	TERT	9606.ENSP00000428056	9606.ENSP00000309572	0	0	0	0	0	0	0	0.417	0.416
PIK3R1	RET	9606.ENSP00000428056	9606.ENSP00000347942	0	0	0	0	0	0.355	0.5	0.71	0.898
PIK3R1	TLR4	9606.ENSP00000428056	9606.ENSP00000363089	0	0	0	0	0.062	0	0.9	0.271	0.925
PIK3R1	PTK2B	9606.ENSP00000428056	9606.ENSP00000380638	0	0	0	0	0.072	0.292	0	0.2	0.428
PSEN1	TERT	9606.ENSP00000326366	9606.ENSP00000309572	0	0	0	0	0.068	0	0	0.404	0.421
PSEN1	PSEN2	9606.ENSP00000326366	9606.ENSP00000355747	0	0	0.058	0.965	0.049	0.994	0.9	0.983	0.999
PTK2B	STAT3	9606.ENSP00000380638	9606.ENSP00000264657	0	0	0	0	0.095	0	0	0.621	0.642
PTK2B	SLC2A1	9606.ENSP00000380638	9606.ENSP00000416293	0	0	0	0	0.073	0.292	0	0.436	0.597
PYGL	PYGM	9606.ENSP00000216392	9606.ENSP00000164139	0	0	0.049	0.982	0	0.548	0.9	0.078	0.955
PYGL	SLC2A1	9606.ENSP00000216392	9606.ENSP00000416293	0	0	0	0	0.117	0	0	0.419	0.466
PYGM	SLC2A1	9606.ENSP00000164139	9606.ENSP00000416293	0	0	0	0	0.117	0	0	0.378	0.428
RET	STAT3	9606.ENSP00000347942	9606.ENSP00000264657	0	0	0	0	0	0.806	0	0.444	0.887
RET	TERT	9606.ENSP00000347942	9606.ENSP00000309572	0	0	0	0	0.042	0	0	0.628	0.628
SIGMAR1	SLC6A3	9606.ENSP00000277010	9606.ENSP00000270349	0	0	0	0	0	0	0	0.687	0.687
SLC2A1	STAT3	9606.ENSP00000416293	9606.ENSP00000264657	0	0	0	0	0.042	0	0	0.488	0.489
STAT3	TBK1	9606.ENSP00000264657	9606.ENSP00000329967	0	0	0	0	0.105	0.096	0	0.451	0.518
STAT3	TERT	9606.ENSP00000264657	9606.ENSP00000309572	0	0	0	0	0	0	0	0.669	0.669
STAT3	TLR4	9606.ENSP00000264657	9606.ENSP00000363089	0	0	0	0	0.094	0.045	0	0.837	0.846
TBK1	TLR4	9606.ENSP00000329967	9606.ENSP00000363089	0	0	0	0	0.111	0.37	0.5	0.865	0.957
