# Supplementary material for: Network Pharmacology, Molecular Docking, and In Vitro Insights into the Potential of Mitragyna speciosa for Alzheimer’s Disease
Source: Int J Mol Sci. 2024 Dec 8;25(23):13201. doi: 10.3390/ijms252313201 (PMC11642099; doi:10.3390/ijms252313201)
Supplement: Supplementary file 1 [file ijms-25-13201-s001.zip › Table S4. Topological parameters of 60 targets.xlsx]

## Sheet: Sheet1
Table S4:Topological parameters of 60 targets
Betweenness Dir	Betweenness unDir	Closeness Dir	Closeness unDir	Degree unDir	degree.layout	InDegree	name	OutDegree	selected	shared name
53.5444	449.488	45.3333	0.0135135	44	44	4	AKT1	40	FALSE	AKT1
135.808	310.044	29.5	0.0131579	44	44	17	GAPDH	27	FALSE	GAPDH
70.1413	205.35	38.5	0.0126582	39	39	7	CASP3	32	FALSE	CASP3
70.5115	210.274	29.6667	0.0120482	36	36	13	EGFR	23	FALSE	EGFR
73.3556	223.81	24.5	0.0121951	36	36	15	GSK3B	21	FALSE	GSK3B
37.4464	93.5222	3	0.0114943	34	34	31	STAT3	3	FALSE	STAT3
34.5353	141.244	29.5	0.0111111	31	31	7	ESR1	24	FALSE	ESR1
37.6357	65.2855	15.5	0.010989	29	29	16	MMP9	13	FALSE	MMP9
31.9984	47.5641	11.5	0.0108696	29	29	19	NFKB1	10	FALSE	NFKB1
28.0937	33.6433	14	0.0104167	26	26	13	MTOR	13	FALSE	MTOR
67.0647	133.258	32.6667	0.0102041	22	22	5	BACE1	17	FALSE	BACE1
0	32.4229	0	0.01	22	22	22	TLR4	0	FALSE	TLR4
19.2476	15.6878	7	0.00980392	22	22	16	PIK3CA	6	FALSE	PIK3CA
10.9472	112.821	2	0.0102041	21	21	19	PSEN1	2	FALSE	PSEN1
17.8595	29.1012	10.5	0.010101	20	20	13	NFE2L2	7	FALSE	NFE2L2
0	9.50736	0	0.00980392	19	19	19	TERT	0	FALSE	TERT
7.88929	9.53679	6	0.00952381	19	19	14	PIK3R1	5	FALSE	PIK3R1
14.4448	22.2854	7.33333	0.00980392	19	19	13	NTRK1	6	FALSE	NTRK1
21.7833	60.8273	4	0.00952381	18	18	15	NOS3	3	FALSE	NOS3
0	6.02149	30.6667	0.00934579	18	18	1	AR	17	FALSE	AR
15.4742	30.6008	15.5	0.00952381	17	17	9	HMGCR	8	FALSE	HMGCR
10.9806	43.5861	21.5	0.00943396	17	17	7	ESR2	10	FALSE	ESR2
19.2365	39.9369	21	0.00943396	17	17	7	FYN	10	FALSE	FYN
1.59405	11.3274	5.83333	0.00934579	17	17	14	PARP1	3	FALSE	PARP1
13.2833	49.3825	26.3333	0.00961538	16	16	4	CDK5	12	FALSE	CDK5
0	46.7071	35	0.00934579	16	16	0	ADAM10	16	FALSE	ADAM10
1.72222	25.413	33.1667	0.00934579	15	15	1	ADAM17	14	FALSE	ADAM17
20.469	38.6452	10.6667	0.00925926	15	15	9	MPO	6	FALSE	MPO
0	208.493	33.5	0.00934579	14	14	0	ACHE	14	FALSE	ACHE
12	13.5415	2.5	0.00909091	14	14	13	SLC2A1	1	FALSE	SLC2A1
19.2468	36.4426	13.1667	0.00943396	13	13	7	MME	6	FALSE	MME
0	24.1789	0	0.00892857	13	13	13	PSEN2	0	FALSE	PSEN2
18.2095	80.0667	23.6667	0.00934579	13	13	4	CTSD	9	FALSE	CTSD
0	2.14756	23.6667	0.00892857	13	13	2	CSF1R	11	FALSE	CSF1R
2.42619	30.4871	30.5	0.00892857	12	12	1	AGTR1	11	FALSE	AGTR1
1.83333	26.8569	3	0.00884956	12	12	10	RET	2	FALSE	RET
0.325	1.20915	23	0.00877193	12	12	3	CYP19A1	9	FALSE	CYP19A1
15.3258	23.219	6	0.00925926	11	11	7	MAOA	4	FALSE	MAOA
7.66667	50.5532	27.3333	0.00892857	11	11	1	BCHE	10	FALSE	BCHE
11.731	14.5701	11.6667	0.00909091	11	11	6	LRRK2	5	FALSE	LRRK2
1.86667	4.07241	6.41667	0.00877193	9	9	7	NOS1	2	FALSE	NOS1
0	0	1	0.00862069	9	9	8	TBK1	1	FALSE	TBK1
0	0	21.8333	0.00854701	9	9	2	CASP7	7	FALSE	CASP7
5.2	1.02197	3.5	0.00840336	9	9	7	PTK2B	2	FALSE	PTK2B
0	46.6982	0	0.00854701	8	8	8	SLC6A3	0	FALSE	SLC6A3
0	2.54321	2.5	0.00735294	8	8	6	NCSTN	2	FALSE	NCSTN
0	0	7.5	0.00826446	7	7	5	GSTP1	2	FALSE	GSTP1
0	4.02377	0	0.00833333	6	6	6	TRPV4	0	FALSE	TRPV4
2.5	20.9854	2.5	0.00819672	6	6	5	PYGM	1	FALSE	PYGM
4.16667	22.5671	3.5	0.00840336	6	6	4	PYGL	2	FALSE	PYGL
0	6.60837	21.3333	0.00826446	6	6	0	CFTR	6	FALSE	CFTR
0	0	21.6667	0.00689655	5	5	1	APH1B	4	FALSE	APH1B
0.95	4.04646	8.08333	0.0070922	4	4	2	F2	2	FALSE	F2
1.2	1.5	1	0.00806452	4	4	3	SIGMAR1	1	FALSE	SIGMAR1
0	0	16.4167	0.00775194	4	4	2	CDK5R1	2	FALSE	CDK5R1
1	2.77778	1	0.00632911	3	3	2	CHRNB2	1	FALSE	CHRNB2
0.285714	0.848155	4.83333	0.00724638	3	3	1	ECE1	2	FALSE	ECE1
1	1.24667	3.58333	0.00628931	3	3	1	GAA	2	FALSE	GAA
0	0	1.5	0.00609756	2	2	1	CHRNA7	1	FALSE	CHRNA7
0	0	0	0.00680272	2	2	2	HSD17B10	0	FALSE	HSD17B10
