# Supplementary material for: Network Pharmacology, Molecular Docking, and In Vitro Insights into the Potential of Mitragyna speciosa for Alzheimer’s Disease
Source: Int J Mol Sci. 2024 Dec 8;25(23):13201. doi: 10.3390/ijms252313201 (PMC11642099; doi:10.3390/ijms252313201)
Supplement: Supplementary file 1 [file ijms-25-13201-s001.zip › Table S5. The results of the KEGG pathway enrichment.xlsx]

## Sheet: Sheet1
Table S5: The results of the KEGG pathway enrichment
#term ID	term description	observed gene count	background gene count	strength	false discovery rate	matching proteins in your network (IDs)	matching proteins in your network (labels)
hsa05010	Alzheimer disease	21	354	1.29	5.45e-19	9606.ENSP00000168216,9606.ENSP00000226574,9606.ENSP00000260408,9606.ENSP00000261879,9606.ENSP00000263967,9606.ENSP00000294785,9606.ENSP00000309968,9606.ENSP00000311032,9606.ENSP00000318486,9606.ENSP00000318585,9606.ENSP00000324806,9606.ENSP00000326366,9606.ENSP00000354558,9606.ENSP00000355747,9606.ENSP00000358327,9606.ENSP00000380070,9606.ENSP00000418525,9606.ENSP00000419782,9606.ENSP00000428056,…	HSD17B10	PIK3CA	STAT3	EGFR	CSF1R	F2	TERT	CASP3	GSK3B	ESR2	RET	MTOR	CASP7	MMP9	AR	NFE2L2	GSTP1	AGTR1	ESR1	SLC2A1	PIK3R1	NTRK1	AKT1
hsa05200	Pathways in cancer	23	515	1.17	9.8e-19	9606.ENSP00000226574,9606.ENSP00000263967,9606.ENSP00000264657,9606.ENSP00000275493,9606.ENSP00000286301,9606.ENSP00000308541,9606.ENSP00000309572,9606.ENSP00000311032,9606.ENSP00000324806,9606.ENSP00000343925,9606.ENSP00000347942,9606.ENSP00000354558,9606.ENSP00000358327,9606.ENSP00000361405,9606.ENSP00000363822,9606.ENSP00000380252,9606.ENSP00000381607,9606.ENSP00000398832,9606.ENSP00000405330,…	NFKB1	NFKB1	ADAM10	APH1B	PIK3CA	NCSTN	ADAM17	CASP3	CDK5R1	BACE1	GSK3B	PSEN1	MTOR	PSEN2	CASP7	GAPDH	MME	CDK5	PIK3R1	AKT1	NOS1
hsa04066	HIF-1 signaling pathway	11	102	1.55	3.95e-12	9606.ENSP00000226574,9606.ENSP00000263967,9606.ENSP00000264657,9606.ENSP00000275493,9606.ENSP00000297494,9606.ENSP00000354558,9606.ENSP00000363089,9606.ENSP00000380070,9606.ENSP00000416293,9606.ENSP00000428056,9606.ENSP00000451828	NFKB1	HSD17B10	PYGL	PIK3CA	HMGCR	NOS3	GAA	MAOA	CYP19A1	GAPDH	GSTP1	NOS1
hsa04931	Insulin resistance	11	106	1.53	4.38e-12	9606.ENSP00000164139,9606.ENSP00000216392,9606.ENSP00000226574,9606.ENSP00000263967,9606.ENSP00000264657,9606.ENSP00000297494,9606.ENSP00000324806,9606.ENSP00000354558,9606.ENSP00000416293,9606.ENSP00000428056,9606.ENSP00000451828	PYGM	PIK3CA	STAT3	EGFR	NOS3	MTOR	TLR4	GAPDH	SLC2A1	PIK3R1	AKT1
hsa05215	Prostate cancer	10	97	1.53	5.71e-11	9606.ENSP00000226574,9606.ENSP00000263967,9606.ENSP00000275493,9606.ENSP00000324806,9606.ENSP00000354558,9606.ENSP00000361405,9606.ENSP00000363822,9606.ENSP00000381607,9606.ENSP00000428056,9606.ENSP00000451828	NFKB1	PYGL	NFKB1	PIK3CA	STAT3	NOS3	GSK3B	MTOR	SLC2A1	PIK3R1	AKT1
hsa05163	Human cytomegalovirus infection	11	217	1.22	3.59e-09	9606.ENSP00000226574,9606.ENSP00000263967,9606.ENSP00000264657,9606.ENSP00000275493,9606.ENSP00000311032,9606.ENSP00000324806,9606.ENSP00000329967,9606.ENSP00000354558,9606.ENSP00000380638,9606.ENSP00000428056,9606.ENSP00000451828	NFKB1	PIK3CA	STAT3	EGFR	CASP3	GSK3B	TBK1	MTOR	PTK2B	PIK3R1	AKT1
hsa05161	Hepatitis B	10	158	1.32	3.59e-09	9606.ENSP00000226574,9606.ENSP00000263967,9606.ENSP00000264657,9606.ENSP00000311032,9606.ENSP00000329967,9606.ENSP00000361405,9606.ENSP00000363089,9606.ENSP00000380638,9606.ENSP00000428056,9606.ENSP00000451828	NFKB1	PIK3CA	EGFR	TERT	CASP3	GSK3B	PSEN1	TBK1	MTOR	PIK3R1	AKT1
hsa04917	Prolactin signaling pathway	8	68	1.59	3.59e-09	9606.ENSP00000226574,9606.ENSP00000263967,9606.ENSP00000264657,9606.ENSP00000324806,9606.ENSP00000343925,9606.ENSP00000405330,9606.ENSP00000428056,9606.ENSP00000451828	NFKB1	PIK3CA	EGFR	CSF1R	NOS3	GSK3B	MTOR	TLR4	PIK3R1	NTRK1	AKT1
hsa05230	Central carbon metabolism in cancer	8	68	1.59	3.59e-09	9606.ENSP00000263967,9606.ENSP00000275493,9606.ENSP00000347942,9606.ENSP00000354558,9606.ENSP00000416293,9606.ENSP00000428056,9606.ENSP00000431418,9606.ENSP00000451828	PIK3CA	PIK3CA	EGFR	GSK3B	MTOR	MMP9	AR	GSTP1	PIK3R1	AKT1
hsa05221	Acute myeloid leukemia	8	67	1.59	3.59e-09	9606.ENSP00000225275,9606.ENSP00000226574,9606.ENSP00000263967,9606.ENSP00000264657,9606.ENSP00000286301,9606.ENSP00000354558,9606.ENSP00000428056,9606.ENSP00000451828	MPO	PIK3CA	STAT3	CASP3	TBK1	MMP9	TLR4	PTK2B	PIK3R1	AKT1
hsa05418	Fluid shear stress and atherosclerosis	9	129	1.36	1.01e-08	9606.ENSP00000226574,9606.ENSP00000263967,9606.ENSP00000297494,9606.ENSP00000361405,9606.ENSP00000380252,9606.ENSP00000381607,9606.ENSP00000406191,9606.ENSP00000428056,9606.ENSP00000451828	NFKB1	STAT3	EGFR	CASP3	MTOR	MMP9	TLR4	ESR1	PIK3R1	AKT1
hsa04210	Apoptosis	9	131	1.35	1.06e-08	9606.ENSP00000226574,9606.ENSP00000236671,9606.ENSP00000263967,9606.ENSP00000311032,9606.ENSP00000355759,9606.ENSP00000358327,9606.ENSP00000428056,9606.ENSP00000431418,9606.ENSP00000451828	NFKB1	PIK3CA	NOS3	MMP9	NFE2L2	GSTP1	TRPV4	PIK3R1	AKT1
hsa04915	Estrogen signaling pathway	9	133	1.35	1.11e-08	9606.ENSP00000236671,9606.ENSP00000263967,9606.ENSP00000275493,9606.ENSP00000297494,9606.ENSP00000343925,9606.ENSP00000361405,9606.ENSP00000405330,9606.ENSP00000428056,9606.ENSP00000451828	CTSD	CTSD	PIK3CA	CASP3	PARP1	CASP7	PIK3R1	NTRK1	AKT1
hsa05235	PD-L1 expression and PD-1 checkpoint pathway in cancer	8	87	1.48	1.11e-08	9606.ENSP00000226574,9606.ENSP00000263967,9606.ENSP00000264657,9606.ENSP00000275493,9606.ENSP00000354558,9606.ENSP00000363089,9606.ENSP00000428056,9606.ENSP00000451828	NFKB1	PIK3CA	EGFR	NOS3	ESR2	MMP9	ESR1	PIK3R1	AKT1
hsa05205	Proteoglycans in cancer	10	194	1.23	1.19e-08	9606.ENSP00000263967,9606.ENSP00000264657,9606.ENSP00000275493,9606.ENSP00000311032,9606.ENSP00000354558,9606.ENSP00000361405,9606.ENSP00000363089,9606.ENSP00000405330,9606.ENSP00000428056,9606.ENSP00000451828	PIK3CA	PIK3CA	STAT3	CASP3	GSK3B	TBK1	TLR4	PIK3R1	AKT1
hsa05162	Measles	9	137	1.33	1.19e-08	9606.ENSP00000226574,9606.ENSP00000263967,9606.ENSP00000264657,9606.ENSP00000311032,9606.ENSP00000324806,9606.ENSP00000329967,9606.ENSP00000363089,9606.ENSP00000428056,9606.ENSP00000451828	NFKB1	EGFR	F2	FYN	MTOR	PTK2B	AGTR1	PIK3R1	AKT1
hsa01522	Endocrine resistance	8	94	1.45	1.55e-08	9606.ENSP00000263967,9606.ENSP00000275493,9606.ENSP00000343925,9606.ENSP00000354558,9606.ENSP00000361405,9606.ENSP00000405330,9606.ENSP00000428056,9606.ENSP00000451828	PIK3CA	PIK3CA	STAT3	EGFR	CASP3	GSK3B	TBK1	PIK3R1	AKT1
hsa04933	AGE-RAGE signaling pathway in diabetic complications	8	96	1.44	1.71e-08	9606.ENSP00000226574,9606.ENSP00000263967,9606.ENSP00000264657,9606.ENSP00000297494,9606.ENSP00000311032,9606.ENSP00000398832,9606.ENSP00000428056,9606.ENSP00000451828	NFKB1	EGFR	TERT	GSK3B	MTOR	NFE2L2	GSTP1	PIK3R1	AKT1
hsa04072	Phospholipase D signaling pathway	9	147	1.3	1.75e-08	9606.ENSP00000263967,9606.ENSP00000275493,9606.ENSP00000308541,9606.ENSP00000346671,9606.ENSP00000354558,9606.ENSP00000380638,9606.ENSP00000398832,9606.ENSP00000428056,9606.ENSP00000451828	PIK3CA	PIK3CA	STAT3	CASP3	GSK3B	TBK1	MTOR	PIK3R1	AKT1
hsa05160	Hepatitis C	9	157	1.27	2.89e-08	9606.ENSP00000226574,9606.ENSP00000263967,9606.ENSP00000264657,9606.ENSP00000275493,9606.ENSP00000311032,9606.ENSP00000324806,9606.ENSP00000329967,9606.ENSP00000428056,9606.ENSP00000451828	NFKB1	PIK3CA	CASP3	TBK1	MTOR	TLR4	PTK2B	PIK3R1	AKT1
hsa05225	Hepatocellular carcinoma	9	161	1.26	3.39e-08	9606.ENSP00000263967,9606.ENSP00000275493,9606.ENSP00000309572,9606.ENSP00000324806,9606.ENSP00000354558,9606.ENSP00000380252,9606.ENSP00000381607,9606.ENSP00000428056,9606.ENSP00000451828	PIK3CA	PIK3CA	EGFR	GSK3B	TBK1	MTOR	TLR4	PIK3R1	AKT1
hsa04722	Neurotrophin signaling pathway	8	112	1.37	4.39e-08	9606.ENSP00000226574,9606.ENSP00000263967,9606.ENSP00000324806,9606.ENSP00000326366,9606.ENSP00000355747,9606.ENSP00000428056,9606.ENSP00000431418,9606.ENSP00000451828	NFKB1	PIK3CA	STAT3	GSK3B	ESR2	ESR1	PIK3R1	AKT1
hsa05212	Pancreatic cancer	7	71	1.51	5.41e-08	9606.ENSP00000226574,9606.ENSP00000263967,9606.ENSP00000264657,9606.ENSP00000275493,9606.ENSP00000354558,9606.ENSP00000428056,9606.ENSP00000451828	NFKB1	NFKB1	PIK3CA	STAT3	CSF1R	MTOR	PIK3R1	AKT1
hsa05165	Human papillomavirus infection	11	324	1.05	6.46e-08	9606.ENSP00000226574,9606.ENSP00000263967,9606.ENSP00000275493,9606.ENSP00000309572,9606.ENSP00000311032,9606.ENSP00000324806,9606.ENSP00000326366,9606.ENSP00000329967,9606.ENSP00000354558,9606.ENSP00000428056,9606.ENSP00000451828	NFKB1	EGFR	RET	MTOR	SLC2A1	PIK3R1	NTRK1	AKT1
hsa05135	Yersinia infection	8	124	1.33	8.23e-08	9606.ENSP00000226574,9606.ENSP00000263967,9606.ENSP00000324806,9606.ENSP00000329967,9606.ENSP00000363089,9606.ENSP00000380638,9606.ENSP00000428056,9606.ENSP00000451828	NFKB1	PIK3CA	STAT3	EGFR	MTOR	TLR4	PIK3R1	AKT1
hsa01521	EGFR tyrosine kinase inhibitor resistance	7	77	1.47	8.23e-08	9606.ENSP00000263967,9606.ENSP00000264657,9606.ENSP00000275493,9606.ENSP00000324806,9606.ENSP00000354558,9606.ENSP00000428056,9606.ENSP00000451828	PIK3CA	EGFR	ESR2	MTOR	MMP9	ESR1	PIK3R1	AKT1
hsa04926	Relaxin signaling pathway	8	126	1.32	8.58e-08	9606.ENSP00000226574,9606.ENSP00000263967,9606.ENSP00000275493,9606.ENSP00000297494,9606.ENSP00000361405,9606.ENSP00000428056,9606.ENSP00000451828,9606.ENSP00000477999	NFKB1	PIK3CA	STAT3	NOS3	CASP3	AGTR1	PIK3R1	AKT1
hsa05167	Kaposi sarcoma-associated herpesvirus infection	9	187	1.2	8.87e-08	9606.ENSP00000226574,9606.ENSP00000263967,9606.ENSP00000264657,9606.ENSP00000311032,9606.ENSP00000324806,9606.ENSP00000329967,9606.ENSP00000354558,9606.ENSP00000428056,9606.ENSP00000451828	NFKB1	PIK3CA	GSK3B	PSEN1	PSEN2	PIK3R1	NTRK1	AKT1
hsa04151	PI3K-Akt signaling pathway	11	349	1.01	1.09e-07	9606.ENSP00000226574,9606.ENSP00000263967,9606.ENSP00000275493,9606.ENSP00000286301,9606.ENSP00000297494,9606.ENSP00000324806,9606.ENSP00000354558,9606.ENSP00000363089,9606.ENSP00000428056,9606.ENSP00000431418,9606.ENSP00000451828	NFKB1	PIK3CA	GSK3B	TBK1	TLR4	PTK2B	PIK3R1	AKT1
hsa05210	Colorectal cancer	7	82	1.45	1.09e-07	9606.ENSP00000263967,9606.ENSP00000275493,9606.ENSP00000311032,9606.ENSP00000324806,9606.ENSP00000354558,9606.ENSP00000428056,9606.ENSP00000451828	PIK3CA	PIK3CA	EGFR	NOS3	MMP9	PIK3R1	AKT1	NOS1
hsa05170	Human immunodeficiency virus 1 infection	9	203	1.16	1.59e-07	9606.ENSP00000226574,9606.ENSP00000263967,9606.ENSP00000311032,9606.ENSP00000329967,9606.ENSP00000354558,9606.ENSP00000363089,9606.ENSP00000380638,9606.ENSP00000428056,9606.ENSP00000451828	NFKB1	EGFR	GSK3B	ESR2	MTOR	ESR1	PIK3R1	AKT1
hsa05224	Breast cancer	8	146	1.26	2.16e-07	9606.ENSP00000263967,9606.ENSP00000275493,9606.ENSP00000324806,9606.ENSP00000343925,9606.ENSP00000354558,9606.ENSP00000405330,9606.ENSP00000428056,9606.ENSP00000451828	PIK3CA	PIK3CA	STAT3	EGFR	CASP3	MTOR	MMP9	PIK3R1
hsa05131	Shigellosis	9	218	1.13	2.69e-07	9606.ENSP00000226574,9606.ENSP00000263967,9606.ENSP00000275493,9606.ENSP00000324806,9606.ENSP00000329967,9606.ENSP00000354558,9606.ENSP00000363089,9606.ENSP00000428056,9606.ENSP00000451828	NFKB1	PIK3CA	EGFR	CSF1R	TBK1	PIK3R1	NTRK1	AKT1
hsa05206	MicroRNAs in cancer	8	159	1.22	3.83e-07	9606.ENSP00000226574,9606.ENSP00000263967,9606.ENSP00000264657,9606.ENSP00000275493,9606.ENSP00000311032,9606.ENSP00000354558,9606.ENSP00000361405,9606.ENSP00000428056	NFKB1	PIK3CA	STAT3	EGFR	MTOR	PIK3R1	AKT1
hsa04668	TNF signaling pathway	7	111	1.32	6.46e-07	9606.ENSP00000226574,9606.ENSP00000263967,9606.ENSP00000311032,9606.ENSP00000358327,9606.ENSP00000361405,9606.ENSP00000428056,9606.ENSP00000451828	NFKB1	STAT3	EGFR	GSK3B	MTOR	PIK3R1	AKT1
hsa04071	Sphingolipid signaling pathway	7	116	1.3	8.36e-07	9606.ENSP00000226574,9606.ENSP00000236671,9606.ENSP00000263967,9606.ENSP00000297494,9606.ENSP00000346671,9606.ENSP00000428056,9606.ENSP00000451828	NFKB1	EGFR	CASP3	GSK3B	MTOR	PIK3R1	AKT1
hsa04919	Thyroid hormone signaling pathway	7	120	1.28	1.01e-06	9606.ENSP00000263967,9606.ENSP00000324806,9606.ENSP00000354558,9606.ENSP00000405330,9606.ENSP00000416293,9606.ENSP00000428056,9606.ENSP00000451828	PIK3CA	PIK3CA	CASP3	CASP7	MMP9	PIK3R1	AKT1
hsa04910	Insulin signaling pathway	7	132	1.24	1.83e-06	9606.ENSP00000164139,9606.ENSP00000216392,9606.ENSP00000263967,9606.ENSP00000324806,9606.ENSP00000354558,9606.ENSP00000428056,9606.ENSP00000451828	PYGM	CTSD	PIK3CA	NOS3	FYN	PIK3R1	AKT1
hsa04012	ErbB signaling pathway	6	81	1.39	2.18e-06	9606.ENSP00000263967,9606.ENSP00000275493,9606.ENSP00000324806,9606.ENSP00000354558,9606.ENSP00000428056,9606.ENSP00000451828	PIK3CA	GSK3B	MTOR	ESR1	SLC2A1	PIK3R1	AKT1
hsa04932	Non-alcoholic fatty liver disease	7	146	1.2	3.35e-06	9606.ENSP00000226574,9606.ENSP00000263967,9606.ENSP00000311032,9606.ENSP00000324806,9606.ENSP00000358327,9606.ENSP00000428056,9606.ENSP00000451828	NFKB1	PYGL	PIK3CA	GSK3B	MTOR	PIK3R1	AKT1
hsa05226	Gastric cancer	7	146	1.2	3.35e-06	9606.ENSP00000263967,9606.ENSP00000275493,9606.ENSP00000309572,9606.ENSP00000324806,9606.ENSP00000354558,9606.ENSP00000428056,9606.ENSP00000451828	PIK3CA	PIK3CA	CASP3	GSK3B	CASP7	PIK3R1	AKT1
hsa04014	Ras signaling pathway	8	225	1.07	4e-06	9606.ENSP00000226574,9606.ENSP00000263967,9606.ENSP00000275493,9606.ENSP00000286301,9606.ENSP00000329967,9606.ENSP00000428056,9606.ENSP00000431418,9606.ENSP00000451828	NFKB1	EGFR	TERT	GSK3B	MTOR	PIK3R1	AKT1
hsa05030	Cocaine addiction	5	49	1.53	4.8e-06	9606.ENSP00000226574,9606.ENSP00000270349,9606.ENSP00000318486,9606.ENSP00000340684,9606.ENSP00000419782	NFKB1	PIK3CA	CASP3	TBK1	TLR4	PIK3R1	AKT1
hsa05164	Influenza A	7	163	1.15	6.17e-06	9606.ENSP00000226574,9606.ENSP00000263967,9606.ENSP00000311032,9606.ENSP00000329967,9606.ENSP00000363089,9606.ENSP00000428056,9606.ENSP00000451828	NFKB1	PIK3CA	STAT3	GSK3B	PTK2B	PIK3R1	AKT1
hsa04620	Toll-like receptor signaling pathway	6	100	1.29	6.17e-06	9606.ENSP00000226574,9606.ENSP00000263967,9606.ENSP00000329967,9606.ENSP00000363089,9606.ENSP00000428056,9606.ENSP00000451828	NFKB1	F2	CASP3	FYN	CASP7	TLR4	GAPDH
hsa04660	T cell receptor signaling pathway	6	100	1.29	6.17e-06	9606.ENSP00000226574,9606.ENSP00000263967,9606.ENSP00000324806,9606.ENSP00000346671,9606.ENSP00000428056,9606.ENSP00000451828	NFKB1	PIK3CA	STAT3	CASP3	TBK1	PIK3R1	AKT1
hsa04330	Notch signaling pathway	5	52	1.5	6.17e-06	9606.ENSP00000261879,9606.ENSP00000294785,9606.ENSP00000309968,9606.ENSP00000326366,9606.ENSP00000355747	APH1B	PIK3CA	CASP3	CASP7	TLR4	GAPDH	AKT1
hsa04725	Cholinergic synapse	6	109	1.26	9.25e-06	9606.ENSP00000263967,9606.ENSP00000303211,9606.ENSP00000346671,9606.ENSP00000357461,9606.ENSP00000428056,9606.ENSP00000451828	PIK3CA	PIK3CA	CASP3	TBK1	MTOR	PIK3R1	AKT1
hsa05213	Endometrial cancer	5	58	1.45	9.25e-06	9606.ENSP00000263967,9606.ENSP00000275493,9606.ENSP00000324806,9606.ENSP00000428056,9606.ENSP00000451828	PIK3CA	EGFR	GSK3B	MTOR	PIK3R1	AKT1
hsa04062	Chemokine signaling pathway	7	186	1.09	1.27e-05	9606.ENSP00000226574,9606.ENSP00000263967,9606.ENSP00000264657,9606.ENSP00000324806,9606.ENSP00000380638,9606.ENSP00000428056,9606.ENSP00000451828	NFKB1	PIK3CA	TBK1	TLR4	PIK3R1	AKT1
hsa05130	Pathogenic Escherichia coli infection	7	187	1.09	1.29e-05	9606.ENSP00000226574,9606.ENSP00000308541,9606.ENSP00000311032,9606.ENSP00000346671,9606.ENSP00000358327,9606.ENSP00000363089,9606.ENSP00000380070	NFKB1	PIK3CA	GSK3B	FYN	PIK3R1	AKT1
hsa04935	Growth hormone synthesis, secretion and action	6	117	1.23	1.29e-05	9606.ENSP00000263967,9606.ENSP00000264657,9606.ENSP00000324806,9606.ENSP00000354558,9606.ENSP00000428056,9606.ENSP00000451828	PIK3CA	ACHE	FYN	CHRNB2	PIK3R1	AKT1
hsa05169	Epstein-Barr virus infection	7	192	1.08	1.43e-05	9606.ENSP00000226574,9606.ENSP00000263967,9606.ENSP00000264657,9606.ENSP00000311032,9606.ENSP00000329967,9606.ENSP00000428056,9606.ENSP00000451828	NFKB1	STAT3	GSK3B	MTOR	PIK3R1	AKT1
hsa04152	AMPK signaling pathway	6	120	1.22	1.43e-05	9606.ENSP00000003084,9606.ENSP00000263967,9606.ENSP00000287936,9606.ENSP00000354558,9606.ENSP00000428056,9606.ENSP00000451828	CFTR	PIK3CA	HMGCR	MTOR	PIK3R1	AKT1
hsa04380	Osteoclast differentiation	6	120	1.22	1.43e-05	9606.ENSP00000226574,9606.ENSP00000263967,9606.ENSP00000286301,9606.ENSP00000346671,9606.ENSP00000428056,9606.ENSP00000451828	NFKB1	PIK3CA	CSF1R	FYN	PIK3R1	AKT1
hsa05120	Epithelial cell signaling in Helicobacter pylori infection	5	65	1.4	1.43e-05	9606.ENSP00000226574,9606.ENSP00000260408,9606.ENSP00000275493,9606.ENSP00000309968,9606.ENSP00000311032	NFKB1	NOS3	F2	FYN	PIK3R1	AKT1
hsa04611	Platelet activation	6	122	1.21	1.46e-05	9606.ENSP00000263967,9606.ENSP00000297494,9606.ENSP00000308541,9606.ENSP00000346671,9606.ENSP00000428056,9606.ENSP00000451828	PIK3CA	PIK3CA	TBK1	MTOR	PIK3R1	AKT1
hsa04920	Adipocytokine signaling pathway	5	68	1.38	1.62e-05	9606.ENSP00000226574,9606.ENSP00000264657,9606.ENSP00000354558,9606.ENSP00000416293,9606.ENSP00000451828	NFKB1	PIK3CA	MTOR	TRPV4	PIK3R1	AKT1
hsa05223	Non-small cell lung cancer	5	68	1.38	1.62e-05	9606.ENSP00000263967,9606.ENSP00000264657,9606.ENSP00000275493,9606.ENSP00000428056,9606.ENSP00000451828	PIK3CA	STAT3	EGFR	MTOR	PIK3R1	AKT1
hsa01524	Platinum drug resistance	5	70	1.37	1.79e-05	9606.ENSP00000263967,9606.ENSP00000311032,9606.ENSP00000381607,9606.ENSP00000428056,9606.ENSP00000451828	PIK3CA	EGFR	GSK3B	FYN	PIK3R1	AKT1
hsa05214	Glioma	5	71	1.36	1.88e-05	9606.ENSP00000263967,9606.ENSP00000275493,9606.ENSP00000354558,9606.ENSP00000428056,9606.ENSP00000451828	PIK3CA	PIK3CA	TERT	SLC2A1	PIK3R1	AKT1
hsa04140	Autophagy - animal	6	131	1.18	1.99e-05	9606.ENSP00000236671,9606.ENSP00000263967,9606.ENSP00000329967,9606.ENSP00000354558,9606.ENSP00000428056,9606.ENSP00000451828	CTSD	EGFR	CSF1R	CASP3	NTRK1	AKT1
hsa05132	Salmonella infection	7	209	1.04	2.13e-05	9606.ENSP00000226574,9606.ENSP00000263967,9606.ENSP00000311032,9606.ENSP00000358327,9606.ENSP00000363089,9606.ENSP00000380070,9606.ENSP00000451828	NFKB1	SLC6A3	CDK5R1	MAOA	CDK5
hsa04662	B cell receptor signaling pathway	5	78	1.32	2.77e-05	9606.ENSP00000226574,9606.ENSP00000263967,9606.ENSP00000324806,9606.ENSP00000428056,9606.ENSP00000451828	NFKB1	NCSTN	ADAM17	PSEN1	PSEN2
hsa04218	Cellular senescence	6	150	1.12	4e-05	9606.ENSP00000226574,9606.ENSP00000263967,9606.ENSP00000354558,9606.ENSP00000406191,9606.ENSP00000428056,9606.ENSP00000451828	NFKB1	EGFR	GSK3B	PIK3R1	AKT1
hsa04211	Longevity regulating pathway	5	87	1.28	4.45e-05	9606.ENSP00000226574,9606.ENSP00000263967,9606.ENSP00000354558,9606.ENSP00000428056,9606.ENSP00000451828	NFKB1	ADAM10	EGFR	ADAM17	CASP3
hsa04630	JAK-STAT signaling pathway	6	158	1.1	5.17e-05	9606.ENSP00000263967,9606.ENSP00000264657,9606.ENSP00000275493,9606.ENSP00000354558,9606.ENSP00000428056,9606.ENSP00000451828	PIK3CA	STAT3	MTOR	SLC2A1	AKT1
hsa04657	IL-17 signaling pathway	5	91	1.26	5.32e-05	9606.ENSP00000226574,9606.ENSP00000311032,9606.ENSP00000324806,9606.ENSP00000329967,9606.ENSP00000361405	NFKB1	STAT3	EGFR	PIK3R1	AKT1
hsa05222	Small cell lung cancer	5	92	1.25	5.52e-05	9606.ENSP00000226574,9606.ENSP00000263967,9606.ENSP00000311032,9606.ENSP00000428056,9606.ENSP00000451828	NFKB1	CASP3	GSTP1	PIK3R1	AKT1
hsa05231	Choline metabolism in cancer	5	95	1.24	6.31e-05	9606.ENSP00000263967,9606.ENSP00000275493,9606.ENSP00000354558,9606.ENSP00000428056,9606.ENSP00000451828	PIK3CA	EGFR	MTOR	PIK3R1	AKT1
hsa05142	Chagas disease	5	97	1.23	6.85e-05	9606.ENSP00000226574,9606.ENSP00000263967,9606.ENSP00000363089,9606.ENSP00000428056,9606.ENSP00000451828	NFKB1	PIK3CA	GSK3B	PIK3R1	AKT1
hsa05146	Amoebiasis	5	101	1.21	8.15e-05	9606.ENSP00000226574,9606.ENSP00000263967,9606.ENSP00000311032,9606.ENSP00000363089,9606.ENSP00000428056	NFKB1	PIK3CA	MTOR	PIK3R1	AKT1
hsa05145	Toxoplasmosis	5	103	1.2	8.8e-05	9606.ENSP00000226574,9606.ENSP00000264657,9606.ENSP00000311032,9606.ENSP00000363089,9606.ENSP00000451828	NFKB1	CASP3	GSK3B	TBK1	MMP9
hsa05134	Legionellosis	4	55	1.38	0.00014	9606.ENSP00000226574,9606.ENSP00000311032,9606.ENSP00000358327,9606.ENSP00000363089	NFKB1	PIK3CA	CASP3	PIK3R1	AKT1
hsa04510	Focal adhesion	6	195	1	0.00015	9606.ENSP00000263967,9606.ENSP00000275493,9606.ENSP00000324806,9606.ENSP00000346671,9606.ENSP00000428056,9606.ENSP00000451828	PIK3CA	EGFR	MTOR	PIK3R1	AKT1
hsa04370	VEGF signaling pathway	4	56	1.37	0.00015	9606.ENSP00000263967,9606.ENSP00000297494,9606.ENSP00000428056,9606.ENSP00000451828	PIK3CA	PIK3CA	TLR4	PIK3R1	AKT1
hsa04650	Natural killer cell mediated cytotoxicity	5	120	1.14	0.00017	9606.ENSP00000263967,9606.ENSP00000311032,9606.ENSP00000346671,9606.ENSP00000380638,9606.ENSP00000428056	PIK3CA	PIK3CA	CASP3	TLR4	PIK3R1
hsa04213	Longevity regulating pathway - multiple species	4	61	1.33	0.0002	9606.ENSP00000263967,9606.ENSP00000354558,9606.ENSP00000428056,9606.ENSP00000451828	PIK3CA	STAT3	CASP3	TLR4	AKT1
hsa05166	Human T-cell leukemia virus 1 infection	6	210	0.97	0.00021	9606.ENSP00000226574,9606.ENSP00000263967,9606.ENSP00000309572,9606.ENSP00000416293,9606.ENSP00000428056,9606.ENSP00000451828	NFKB1	CASP3	FYN	PTK2B	PIK3R1
hsa04068	FoxO signaling pathway	5	126	1.11	0.00021	9606.ENSP00000263967,9606.ENSP00000264657,9606.ENSP00000275493,9606.ENSP00000428056,9606.ENSP00000451828	PIK3CA	STAT3	EGFR	PIK3R1	AKT1
hsa04929	GnRH secretion	4	63	1.32	0.00021	9606.ENSP00000263967,9606.ENSP00000343925,9606.ENSP00000428056,9606.ENSP00000451828	PIK3CA	MTOR	AGTR1	AKT1	NOS1
hsa04664	Fc epsilon RI signaling pathway	4	65	1.31	0.00023	9606.ENSP00000263967,9606.ENSP00000346671,9606.ENSP00000428056,9606.ENSP00000451828	PIK3CA	STAT3	GSK3B	PIK3R1	AKT1
hsa05211	Renal cell carcinoma	4	65	1.31	0.00023	9606.ENSP00000263967,9606.ENSP00000416293,9606.ENSP00000428056,9606.ENSP00000451828	PIK3CA	PYGL	STAT3	PARP1	TLR4
hsa04371	Apelin signaling pathway	5	133	1.09	0.00025	9606.ENSP00000297494,9606.ENSP00000354558,9606.ENSP00000398832,9606.ENSP00000451828,9606.ENSP00000477999	NOS3	GSK3B	MTOR	PIK3R1	AKT1
hsa04550	Signaling pathways regulating pluripotency of stem cells	5	141	1.07	0.00032	9606.ENSP00000263967,9606.ENSP00000264657,9606.ENSP00000324806,9606.ENSP00000428056,9606.ENSP00000451828	PIK3CA	CTSD	CASP3	TLR4	AKT1
hsa05218	Melanoma	4	72	1.26	0.00033	9606.ENSP00000263967,9606.ENSP00000275493,9606.ENSP00000428056,9606.ENSP00000451828	PIK3CA	NFKB1	CSF1R	MMP9	NTRK1
hsa05133	Pertussis	4	73	1.26	0.00034	9606.ENSP00000226574,9606.ENSP00000311032,9606.ENSP00000358327,9606.ENSP00000363089	NFKB1	GSK3B	FYN	CDK5	PIK3R1
hsa04217	Necroptosis	5	147	1.05	0.00037	9606.ENSP00000164139,9606.ENSP00000216392,9606.ENSP00000264657,9606.ENSP00000355759,9606.ENSP00000363089	PYGM	PIK3CA	STAT3	CASP3	PIK3R1
hsa05220	Chronic myeloid leukemia	4	75	1.24	0.00037	9606.ENSP00000226574,9606.ENSP00000263967,9606.ENSP00000428056,9606.ENSP00000451828	NFKB1	NOS3	PTK2B	AGTR1	NOS1
hsa04150	mTOR signaling pathway	5	150	1.04	0.0004	9606.ENSP00000263967,9606.ENSP00000324806,9606.ENSP00000354558,9606.ENSP00000428056,9606.ENSP00000451828	PIK3CA	EGFR	CSF1R	PIK3R1	AKT1
hsa05152	Tuberculosis	5	165	1	0.0006	9606.ENSP00000226574,9606.ENSP00000236671,9606.ENSP00000311032,9606.ENSP00000363089,9606.ENSP00000451828	NFKB1	NFKB1	PIK3CA	PIK3R1	AKT1
hsa00500	Starch and sucrose metabolism	3	32	1.49	0.0006	9606.ENSP00000164139,9606.ENSP00000216392,9606.ENSP00000305692	PYGM	LRRK2	CASP3	MAOA	NFE2L2
hsa05202	Transcriptional misregulation in cancer	5	171	0.98	0.0007	9606.ENSP00000225275,9606.ENSP00000226574,9606.ENSP00000286301,9606.ENSP00000361405,9606.ENSP00000431418	MPO	CASP3	GSK3B	FYN	PIK3R1
hsa04750	Inflammatory mediator regulation of TRP channels	4	92	1.15	0.00074	9606.ENSP00000263967,9606.ENSP00000406191,9606.ENSP00000428056,9606.ENSP00000431418	PIK3CA	CASP3	TBK1	MTOR	NOS1
hsa04360	Axon guidance	5	176	0.97	0.00078	9606.ENSP00000263967,9606.ENSP00000324806,9606.ENSP00000346671,9606.ENSP00000419782,9606.ENSP00000428056	PIK3CA	CASP3	CASP7	TLR4
hsa04010	MAPK signaling pathway	6	286	0.84	0.00089	9606.ENSP00000226574,9606.ENSP00000275493,9606.ENSP00000286301,9606.ENSP00000311032,9606.ENSP00000431418,9606.ENSP00000451828	NFKB1	NOS3	PIK3R1	AKT1
hsa05203	Viral carcinogenesis	5	183	0.95	0.00092	9606.ENSP00000226574,9606.ENSP00000263967,9606.ENSP00000264657,9606.ENSP00000311032,9606.ENSP00000428056	NFKB1	MTOR	PIK3R1	AKT1
hsa04922	Glucagon signaling pathway	4	100	1.12	0.00097	9606.ENSP00000164139,9606.ENSP00000216392,9606.ENSP00000416293,9606.ENSP00000451828	PYGM	ESR2	PIK3R1	AKT1
hsa04625	C-type lectin receptor signaling pathway	4	101	1.11	0.00099	9606.ENSP00000226574,9606.ENSP00000263967,9606.ENSP00000428056,9606.ENSP00000451828	NFKB1	FYN	PIK3R1	AKT1
hsa04020	Calcium signaling pathway	5	191	0.93	0.0011	9606.ENSP00000275493,9606.ENSP00000297494,9606.ENSP00000380638,9606.ENSP00000398832,9606.ENSP00000477999	EGFR	SLC2A1	PIK3R1	AKT1
hsa04015	Rap1 signaling pathway	5	201	0.91	0.0013	9606.ENSP00000263967,9606.ENSP00000275493,9606.ENSP00000286301,9606.ENSP00000428056,9606.ENSP00000451828	PIK3CA	EGFR	PIK3R1	AKT1
hsa04670	Leukocyte transendothelial migration	4	111	1.07	0.0013	9606.ENSP00000263967,9606.ENSP00000361405,9606.ENSP00000380638,9606.ENSP00000428056	PIK3CA	CASP3	CASP7	TLR4
hsa04930	Type II diabetes mellitus	3	45	1.34	0.0013	9606.ENSP00000263967,9606.ENSP00000354558,9606.ENSP00000428056	PIK3CA	PIK3CA	PIK3R1	AKT1
hsa04973	Carbohydrate digestion and absorption	3	44	1.35	0.0013	9606.ENSP00000263967,9606.ENSP00000428056,9606.ENSP00000451828	PIK3CA	TRPV4	PIK3R1	NTRK1
hsa04024	cAMP signaling pathway	5	207	0.9	0.0015	9606.ENSP00000003084,9606.ENSP00000226574,9606.ENSP00000263967,9606.ENSP00000428056,9606.ENSP00000451828	CFTR	PYGL	SLC2A1	AKT1
hsa00330	Arginine and proline metabolism	3	47	1.32	0.0015	9606.ENSP00000297494,9606.ENSP00000340684,9606.ENSP00000477999	NOS3	PIK3CA	PIK3R1	AKT1
hsa05168	Herpes simplex virus 1 infection	7	478	0.68	0.002	9606.ENSP00000226574,9606.ENSP00000263967,9606.ENSP00000311032,9606.ENSP00000329967,9606.ENSP00000354558,9606.ENSP00000428056,9606.ENSP00000451828	NFKB1	MMP9	PTK2B	PIK3R1
hsa04728	Dopaminergic synapse	4	126	1.02	0.002	9606.ENSP00000270349,9606.ENSP00000324806,9606.ENSP00000340684,9606.ENSP00000451828	SLC6A3	GSK3B	MAOA	AKT1
hsa04923	Regulation of lipolysis in adipocytes	3	54	1.26	0.0021	9606.ENSP00000263967,9606.ENSP00000428056,9606.ENSP00000451828	PIK3CA	MTOR	PIK3R1	AKT1
hsa05012	Parkinson disease	5	236	0.84	0.0025	9606.ENSP00000270349,9606.ENSP00000298910,9606.ENSP00000311032,9606.ENSP00000340684,9606.ENSP00000380252	SLC6A3	EGFR	F2	PIK3R1
hsa05017	Spinocerebellar ataxia	4	135	0.99	0.0026	9606.ENSP00000263967,9606.ENSP00000354558,9606.ENSP00000428056,9606.ENSP00000451828	PIK3CA	PYGL	GAA
hsa05321	Inflammatory bowel disease	3	59	1.22	0.0027	9606.ENSP00000226574,9606.ENSP00000264657,9606.ENSP00000363089	NFKB1	MTOR	PIK3R1
hsa01100	Metabolic pathways	12	1435	0.44	0.0035	9606.ENSP00000164139,9606.ENSP00000168216,9606.ENSP00000216392,9606.ENSP00000263967,9606.ENSP00000287936,9606.ENSP00000297494,9606.ENSP00000305692,9606.ENSP00000340684,9606.ENSP00000379683,9606.ENSP00000380070,9606.ENSP00000381607,9606.ENSP00000477999	PYGM	PIK3R1	AKT1
hsa05020	Prion disease	5	263	0.8	0.0039	9606.ENSP00000263967,9606.ENSP00000311032,9606.ENSP00000324806,9606.ENSP00000346671,9606.ENSP00000428056	PIK3CA	MAOA	NOS1
hsa00220	Arginine biosynthesis	2	21	1.5	0.0064	9606.ENSP00000297494,9606.ENSP00000477999	NOS3	PIK3R1	AKT1
hsa04614	Renin-angiotensin system	2	23	1.46	0.0075	9606.ENSP00000398832,9606.ENSP00000418525	AGTR1	STAT3	TLR4
hsa04976	Bile secretion	3	88	1.05	0.0077	9606.ENSP00000003084,9606.ENSP00000287936,9606.ENSP00000416293	CFTR	HMGCR	SLC2A1
hsa04666	Fc gamma R-mediated phagocytosis	3	90	1.04	0.0081	9606.ENSP00000263967,9606.ENSP00000428056,9606.ENSP00000451828	PIK3CA	PIK3R1	AKT1
hsa04914	Progesterone-mediated oocyte maturation	3	95	1.02	0.0093	9606.ENSP00000263967,9606.ENSP00000428056,9606.ENSP00000451828	PIK3CA	PIK3R1	AKT1
hsa04659	Th17 cell differentiation	3	99	1	0.0103	9606.ENSP00000226574,9606.ENSP00000264657,9606.ENSP00000354558	NFKB1	STAT3	MTOR
hsa04064	NF-kappa B signaling pathway	3	101	0.99	0.0108	9606.ENSP00000226574,9606.ENSP00000355759,9606.ENSP00000363089	NFKB1	PARP1	TLR4
hsa04810	Regulation of actin cytoskeleton	4	209	0.8	0.011	9606.ENSP00000263967,9606.ENSP00000275493,9606.ENSP00000308541,9606.ENSP00000428056	PIK3CA	TLR4	NOS1
hsa04215	Apoptosis - multiple species	2	30	1.34	0.0116	9606.ENSP00000311032,9606.ENSP00000358327	CASP3	GSK3B	AGTR1
hsa05014	Amyotrophic lateral sclerosis	5	350	0.67	0.012	9606.ENSP00000277010,9606.ENSP00000311032,9606.ENSP00000329967,9606.ENSP00000354558,9606.ENSP00000477999	SIGMAR1	AGTR1	AKT1
hsa04960	Aldosterone-regulated sodium reabsorption	2	37	1.25	0.0168	9606.ENSP00000263967,9606.ENSP00000428056	PIK3CA	TBK1	TLR4
hsa05216	Thyroid cancer	2	37	1.25	0.0168	9606.ENSP00000347942,9606.ENSP00000431418	RET	NOS1
hsa05219	Bladder cancer	2	40	1.22	0.0191	9606.ENSP00000275493,9606.ENSP00000361405	EGFR	MME
hsa04145	Phagosome	3	141	0.84	0.0251	9606.ENSP00000225275,9606.ENSP00000363089,9606.ENSP00000477999	MPO	CASP7
hsa04934	Cushing syndrome	3	153	0.81	0.031	9606.ENSP00000275493,9606.ENSP00000324806,9606.ENSP00000398832	EGFR	PIK3R1
hsa05416	Viral myocarditis	2	55	1.08	0.0336	9606.ENSP00000311032,9606.ENSP00000346671	CASP3	NTRK1
hsa04022	cGMP-PKG signaling pathway	3	163	0.78	0.036	9606.ENSP00000297494,9606.ENSP00000398832,9606.ENSP00000451828	NOS3	MMP9
hsa04623	Cytosolic DNA-sensing pathway	2	62	1.02	0.0412	9606.ENSP00000226574,9606.ENSP00000329967	NFKB1	FYN
hsa04621	NOD-like receptor signaling pathway	3	173	0.76	0.0414	9606.ENSP00000226574,9606.ENSP00000329967,9606.ENSP00000363089	NFKB1	TBK1
hsa00982	Drug metabolism - cytochrome P450	2	64	1.01	0.0431	9606.ENSP00000340684,9606.ENSP00000381607	MAOA	GSTP1
hsa05031	Amphetamine addiction	2	65	1	0.044	9606.ENSP00000270349,9606.ENSP00000340684	SLC6A3	MAOA
hsa04520	Adherens junction	2	69	0.98	0.0487	9606.ENSP00000275493,9606.ENSP00000346671	EGFR	FYN
hsa04622	RIG-I-like receptor signaling pathway	2	69	0.98	0.0487	9606.ENSP00000226574,9606.ENSP00000329967	NFKB1	TBK1
hsa05140	Leishmaniasis	2	69	0.98	0.0487	9606.ENSP00000226574,9606.ENSP00000363089	NFKB1	TLR4
hsa05100	Bacterial invasion of epithelial cells	2	70	0.97	0.0489	9606.ENSP00000263967,9606.ENSP00000428056	PIK3CA	PIK3R1
