# Supplementary material for: Network Pharmacology, Molecular Docking, and In Vitro Insights into the Potential of Mitragyna speciosa for Alzheimer’s Disease
Source: Int J Mol Sci. 2024 Dec 8;25(23):13201. doi: 10.3390/ijms252313201 (PMC11642099; doi:10.3390/ijms252313201)
Supplement: Supplementary file 1 [file ijms-25-13201-s001.zip › Table S6. Selected hub genes with their relevant compounds and associated pathways related to AD.xlsx]

## Sheet: Sheet1
Table S6: Selected hub genes with their relevant compounds and associated pathways related to AD
Rank	Genes	Compounds	Pathways
1	GAPDH	Epivogeloside	Alzheimer’s disease, HIF-1 signaling pathway
2	AKT1	Corynoxine A, Corynoxein B, Isorhynchophylline, Rhynchophylline, Isomitraphylline, Mitraphylline, Speciophylline	Alzheimer’s disease, HIF-1 signaling pathway, PI3K-Akt signaling pathway, Apoptosis, Neurotrophin signaling pathway, Ras signaling pathway, TNF signaling pathway, ErbB signaling pathway, Toll-like receptor signaling pathway, Cholinergic synapse, AMPK signaling pathway, JAK-STAT signaling pathway, MAPK signaling pathway, cAMP signaling pathway, VEGF signaling pathway, Dopaminergic synapse
3	CASP3	7-Hydroxymitragynine, 7-Hydroxyspeciociliatine, Mitrasulgynine	Alzheimer’s disease, Apoptosis, TNF signaling pathway, MAPK signaling pathway, Parkinson’s disease
4	GSK3B	7-Hydroxymitragynine, 7-Hydroxyspeciociliatine, Corynoxine A, Corynoxein B, Isorhynchophylline, Rhynchophylline, Isomitraphylline, Mitraphylline, Speciophylline	Alzheimer’s disease, PI3K-Akt signaling pathway, Neurotrophin signaling pathway, ErbB signaling pathway, Dopaminergic synapse
5	EGFR	7-Hydroxymitragynine, 7-Hydroxyspeciociliatine, Corynoxine A, Corynoxein B, Isorhynchophylline, Rhynchophylline, Epivogeloside, Isomitraphylline, Mitraphylline, Speciophylline, Mitragynine pseudoindoxyl	HIF-1 signaling pathway, Ras signaling pathway, ErbB signaling pathway, JAK-STAT signaling pathway, MAPK signaling pathway, Calcium signaling pathway
6	STAT3	7-Hydroxymitragynine, 7-Hydroxyspeciociliatine, Acetylursolic acid, Corynoxine A, Corynoxein B, Isorhynchophylline, Rhynchophylline, Isomitraphylline, Mitraphylline, Speciophylline, Mitragynine pseudoindoxyl, Mitrasulgynine, Beta-Sitosterol	HIF-1 signaling pathway, JAK-STAT signaling pathway
7	ESR1	Beta-Sitosterol	Estrogen signaling pathway, Prolactin signaling pathway
8	MMP9	Corynoxine A, Corynoxein B, Isorhynchophylline, Rhynchophylline,	TNF signaling pathway, Fluid shear stress and atherosclerosis, Relaxin signaling pathway, IL-17 signaling pathway
9	NFKB1	7-Hydroxymitragynine, 7-Hydroxyspeciociliatine, Acetylursolic acid, Corynoxine A, Corynoxein B, Isorhynchophylline, Rhynchophylline, Epivogeloside, Isorotundifoline, Isospeciofoline, Mitrafoline, Rotundifoline, Speciofoline, Isomitraphylline, Mitraphylline, Speciophylline, Mitragynine pseudoindoxyl, Mitrasulgynine, Beta-Sitosterol	Alzheimer’s disease, HIF-1 signaling pathway, PI3K-Akt signaling pathway, Apoptosis, Toll-like receptor signaling pathway, MAPK signaling pathway, cAMP signaling pathway, NF-kappa B signaling pathway, Neurotrophin signaling pathway, Ras signaling pathway, TNF signaling pathway
10	MTOR	Corynoxine A, Corynoxein B, Isorhynchophylline, Rhynchophylline, Isomitraphylline, Mitraphylline, Speciophylline, Mitrasulgynine, Beta-Sitosterol	Alzheimer’s disease, HIF-1 signaling pathway, PI3K-Akt signaling pathway, ErbB signaling pathway, AMPK signaling pathway, JAK-STAT signaling pathway
